# Supplementary material for: Systems Biology and Birth Defects Prevention: Blockade of the Glucocorticoid Receptor Prevents Arsenic-Induced Birth Defects
Source: Environ Health Perspect. 2013 Jan 3;121(3):332–8. doi: 10.1289/ehp.1205659 (PMC3616967; doi:10.1289/ehp.1205659)
Supplement: (254 KB) XLS [file ehp.1205659.s002.xlsx]

## Sheet: Sheet1
Supplemental Material, Table S4:
The CTD curated metal-interacting genes/proteins.
Entrez Gene ID	Gene Symbol	Cadmium chloride	Chromium	Lead	Mercury	Nickel	Selenium	Sodium arsenite	Phenytoin
2	A2M				Hg		Se	iAs3+
9	NAT1							iAs3+
14	AAMP						Se
18	ABAT	Cd
19	ABCA1		Cr					iAs3+	PHT
21	ABCA3							iAs3+
23	ABCF1			Pb
25	ABL1				Hg			iAs3+
26	ABP1					Ni		iAs3+
27	ABL2			Pb				iAs3+
29	ABR						Se	iAs3+
30	ACAA1	Cd
32	ACACB			Pb
33	ACADL			Pb
35	ACADS						Se
43	ACHE	Cd	Cr	Pb		Ni	Se	iAs3+	PHT
47	ACLY							iAs3+
48	ACO1					Ni
50	ACO2					Ni	Se
51	ACOX1	Cd
52	ACP1	Cd					Se	iAs3+
53	ACP2		Cr		Hg
54	ACP5		Cr
56	ACRV1			Pb
58	ACTA1	Cd
59	ACTA2							iAs3+
60	ACTB	Cd				Ni	Se	iAs3+
70	ACTC1					Ni		iAs3+
71	ACTG1						Se
72	ACTG2					Ni
81	ACTN4						Se
87	ACTN1						Se	iAs3+
95	ACY1						Se
100	ADA							iAs3+
107	ADCY1							iAs3+
108	ADCY2						Se
111	ADCY5	Cd
112	ADCY6						Se
113	ADCY7					Ni
116	ADCYAP1					Ni
118	ADD1			Pb			Se
120	ADD3						Se
123	PLIN2					Ni
125	ADH1B			Pb			Se
127	ADH4			Pb
130	ADH6	Cd
133	ADM		Cr		Hg	Ni
134	ADORA1			Pb
135	ADORA2A					Ni
136	ADORA2B					Ni
142	PARP1	Cd					Se	iAs3+
150	ADRA2A					Ni
152	ADRA2C					Ni	Se
154	ADRB2					Ni
156	ADRBK1					Ni
161	AP2A2				Hg		Se
162	AP1B1						Se
174	AFP							iAs3+	PHT
177	AGER							iAs3+
183	AGT	Cd
190	NR0B1			Pb
196	AHR		Cr	Pb	Hg			iAs3+	PHT
197	AHSG	Cd						iAs3+
203	AK1						Se
204	AK2						Se	iAs3+
207	AKT1	Cd	Cr				Se	iAs3+
208	AKT2			Pb	Hg			iAs3+
210	ALAD			Pb
211	ALAS1						Se
212	ALAS2							iAs3+
213	ALB	Cd		Pb				iAs3+
214	ALCAM					Ni	Se
216	ALDH1A1							iAs3+
217	ALDH2							iAs3+
218	ALDH3A1		Cr
219	ALDH1B1			Pb			Se
220	ALDH1A3							iAs3+
223	ALDH9A1			Pb
224	ALDH3A2			Pb
226	ALDOA					Ni	Se	iAs3+
231	AKR1B1	Cd	Cr		Hg	Ni		iAs3+
238	ALK							iAs3+
241	ALOX5AP					Ni		iAs3+
246	ALOX15						Se
248	ALPI							iAs3+	PHT
249	ALPL		Cr
250	ALPP								PHT
265	AMELX							iAs3+
269	AMHR2							iAs3+
272	AMPD3						Se
274	BIN1						Se
279	AMY2A	Cd					Se
284	ANGPT1						Se	iAs3+
286	ANK1				Hg
288	ANK3						Se
290	ANPEP						Se
293	SLC25A6						Se
301	ANXA1					Ni		iAs3+
302	ANXA2	Cd	Cr	Pb	Hg	Ni		iAs3+
304	ANXA2P2			Pb
307	ANXA4			Pb
316	AOX1						Se
320	APBA1	Cd						iAs3+
324	APC						Se
327	APEH						Se
328	APEX1			Pb				iAs3+
329	BIRC2	Cd				Ni	Se	iAs3+
330	BIRC3	Cd			Hg	Ni		iAs3+
332	BIRC5					Ni	Se	iAs3+
334	APLP2			Pb			Se
335	APOA1		Cr					iAs3+	PHT
336	APOA2							iAs3+
337	APOA4							iAs3+	PHT
338	APOB						Se	iAs3+
343	AQP8				Hg
344	APOC2		Cr
347	APOD						Se
348	APOE					Ni	Se	iAs3+	PHT
350	APOH							iAs3+
351	APP			Pb		Ni	Se	iAs3+
354	KLK3						Se
355	FAS						Se	iAs3+
356	FASLG							iAs3+
360	AQP3					Ni	Se
361	AQP4							iAs3+
366	AQP9							iAs3+
367	AR	Cd					Se		PHT
368	ABCC6					Ni
369	ARAF			Pb			Se	iAs3+
374	AREG							iAs3+
377	ARF3			Pb
378	ARF4				Hg
381	ARF5						Se
384	ARG2	Cd				Ni	Se	iAs3+
387	RHOA								PHT
388	RHOB							iAs3+
389	RHOC					Ni		iAs3+
390	RND3						Se
391	RHOG						Se
394	ARHGAP5							iAs3+
396	ARHGDIA	Cd		Pb			Se	iAs3+
397	ARHGDIB							iAs3+
405	ARNT			Pb	Hg
406	ARNTL							iAs3+
409	ARRB2					Ni
427	ASAH1					Ni		iAs3+
432	ASGR1					Ni
433	ASGR2					Ni
435	ASL						Se
439	ASNA1			Pb				iAs3+
440	ASNS		Cr			Ni
444	ASPH		Cr
445	ASS1						Se	iAs3+
462	SERPINC1	Cd	Cr		Hg	Ni		iAs3+
466	ATF1							iAs3+
467	ATF3	Cd				Ni		iAs3+
468	ATF4	Cd			Hg		Se	iAs3+
472	ATM					Ni		iAs3+
476	ATP1A1	Cd
481	ATP1B1					Ni
483	ATP1B3					Ni		iAs3+
487	ATP2A1	Cd
490	ATP2B1	Cd	Cr
493	ATP2B4						Se
501	ALDH7A1							iAs3+
506	ATP5B			Pb
513	ATP5D							iAs3+
521	ATP5I						Se
522	ATP5J						Se
523	ATP6V1A				Hg
528	ATP6V1C1						Se
537	ATP6AP1						Se
545	ATR		Cr
546	ATRX						Se
558	AXL						Se
563	AZGP1		Cr		Hg
566	AZU1							iAs3+
567	B2M	Cd
571	BACH1							iAs3+
572	BAD				Hg
573	BAG1	Cd					Se	iAs3+
575	BAI1						Se
578	BAK1							iAs3+
580	BARD1						Se
581	BAX						Se	iAs3+
595	CCND1						Se	iAs3+	PHT
596	BCL2						Se	iAs3+	PHT
597	BCL2A1					Ni		iAs3+
598	BCL2L1						Se	iAs3+
602	BCL3						Se	iAs3+
604	BCL6							iAs3+
627	BDNF				Hg			iAs3+
629	CFB	Cd	Cr		Hg
635	BHMT							iAs3+
636	BICD1						Se
637	BID	Cd				Ni	Se	iAs3+
641	BLM			Pb
643	CXCR5			Pb
644	BLVRA							iAs3+
645	BLVRB						Se	iAs3+
648	BMI1							iAs3+
649	BMP1								PHT
650	BMP2	Cd						iAs3+
652	BMP4	Cd						iAs3+	PHT
653	BMP5							iAs3+
654	BMP6					Ni
659	BMPR2	Cd			Hg			iAs3+
664	BNIP3	Cd				Ni		iAs3+
665	BNIP3L							iAs3+
672	BRCA1							iAs3+
673	BRAF				Hg			iAs3+
675	BRCA2							iAs3+
677	ZFP36L1					Ni		iAs3+
684	BST2						Se
685	BTC		Cr
687	KLF9						Se
688	KLF5							iAs3+
689	BTF3							iAs3+
694	BTG1					Ni		iAs3+
699	BUB1				Hg
701	BUB1B					Ni
705	BYSL						Se
710	SERPING1		Cr
713	C1QB					Ni	Se
714	C1QC					Ni
718	C3		Cr					iAs3+
721	C4B							iAs3+
726	CAPN5								PHT
727	C5			Pb
730	C7	Cd
735	C9							iAs3+
740	MRPL49						Se
746	C11ORF10						Se
753	C18ORF1						Se
760	CA2					Ni		iAs3+
761	CA3				Hg		Se
771	CA12			Pb
774	CACNA1B	Cd
777	CACNA1E					Ni
780	DDR1							iAs3+
781	CACNA2D1			Pb
790	CAD							iAs3+
796	CALCA								PHT
800	CALD1			Pb			Se
801	CALM1							iAs3+
808	CALM3				Hg		Se
811	CALR		Cr				Se	iAs3+
813	CALU						Se
816	CAMK2B						Se
818	CAMK2G							iAs3+
821	CANX					Ni
822	CAPG						Se
823	CAPN1						Se
824	CAPN2							iAs3+
826	CAPNS1						Se	iAs3+
829	CAPZA1							iAs3+
831	CAST							iAs3+
832	CAPZB				Hg		Se
834	CASP1							iAs3+
835	CASP2							iAs3+
836	CASP3	Cd					Se	iAs3+
837	CASP4					Ni
839	CASP6							iAs3+
840	CASP7	Cd						iAs3+
841	CASP8	Cd					Se	iAs3+
842	CASP9	Cd	Cr				Se	iAs3+
843	CASP10	Cd						iAs3+	PHT
844	CASQ1		Cr
847	CAT	Cd	Cr	Pb			Se	iAs3+
857	CAV1		Cr					iAs3+
858	CAV2							iAs3+
859	CAV3		Cr					iAs3+
862	RUNX1T1						Se
864	RUNX3						Se
866	SERPINA6	Cd						iAs3+
867	CBL			Pb
868	CBLB						Se
871	SERPINH1							iAs3+
873	CBR1							iAs3+
890	CCNA2	Cd						iAs3+
891	CCNB1	Cd					Se	iAs3+
892	CCNC						Se	iAs3+
894	CCND2						Se	iAs3+
896	CCND3							iAs3+
898	CCNE1							iAs3+
899	CCNF							iAs3+
900	CCNG1							iAs3+
901	CCNG2							iAs3+
902	CCNH							iAs3+
911	CD1C					Ni
920	CD4							iAs3+
922	CD5L							iAs3+
925	CD8A					Ni
928	CD9			Pb				iAs3+
942	CD86					Ni
947	CD34							iAs3+
948	CD36	Cd				Ni		iAs3+
949	SCARB1				Hg				PHT
951	CD37			Pb
953	ENTPD1			Pb		Ni
958	CD40				Hg
959	CD40LG							iAs3+
960	CD44						Se
965	CD58			Pb
966	CD59							iAs3+
967	CD63							iAs3+
969	CD69					Ni
970	CD70							iAs3+
972	CD74			Pb			Se	iAs3+
975	CD81							iAs3+
977	CD151	Cd						iAs3+
983	CDK1	Cd					Se	iAs3+
989	SEPHS7						Se
991	CDC20					Ni		iAs3+
993	CDC25A							iAs3+
994	CDC25B					Ni		iAs3+
995	CDC25C							iAs3+
998	CDC42			Pb				iAs3+
999	CDH1					Ni		iAs3+
1000	CDH2							iAs3+	PHT
1001	CDH3						Se
1003	CDH5							iAs3+
1009	CDH11						Se
1017	CDK2						Se	iAs3+
1019	CDK4			Pb			Se	iAs3+
1020	CDK5							iAs3+
1025	CDK9	Cd						iAs3+
1026	CDKN1A	Cd	Cr			Ni	Se	iAs3+	PHT
1027	CDKN1B	Cd						iAs3+
1028	CDKN1C						Se	iAs3+
1029	CDKN2A	Cd	Cr					iAs3+
1030	CDKN2B							iAs3+
1033	CDKN3				Hg			iAs3+
1040	CDS1						Se
1047	CLGN	Cd	Cr		Hg
1048	CEACAM5			Pb
1050	CEBPA	Cd						iAs3+
1051	CEBPB	Cd						iAs3+
1052	CEBPD				Hg
1056	CEL						Se
1058	CENPA							iAs3+
1059	CENPB			Pb
1062	CENPE							iAs3+
1063	CENPF	Cd						iAs3+
1066	CES1						Se
1072	CFL1	Cd		Pb
1073	CFL2							iAs3+
1075	CTSC					Ni		iAs3+
1080	CFTR				Hg			iAs3+
1101	CHAD	Cd
1105	CHD1						Se
1107	CHD3						Se
1108	CHD4						Se
1113	CHGA					Ni
1114	CHGB					Ni
1119	CHKA					Ni	Se
1124	CHN2						Se
1128	CHRM1					Ni
1129	CHRM2					Ni
1131	CHRM3			Pb
1132	CHRM4					Ni
1135	CHRNA2					Ni
1136	CHRNA3					Ni
1137	CHRNA4					Ni	Se
1139	CHRNA7					Ni
1142	CHRNB3					Ni
1143	CHRNB4					Ni
1145	CHRNE						Se
1147	CHUK	Cd		Pb				iAs3+
1149	CIDEA		Cr
1152	CKB	Cd					Se	iAs3+
1158	CKM	Cd						iAs3+
1164	CKS2				Hg	Ni	Se
1173	AP2M1			Pb			Se	iAs3+
1175	AP2S1						Se
1182	CLCN3						Se
1186	CLCN7							iAs3+
1191	CLU						Se	iAs3+
1195	CLK1				Hg			iAs3+
1200	TPP1			Pb			Se	iAs3+
1201	CLN3						Se
1209	CLPTM1		Cr		Hg	Ni	Se
1211	CLTA			Pb
1212	CLTB					Ni	Se
1213	CLTC				Hg			iAs3+
1235	CCR6					Ni
1236	CCR7					Ni		iAs3+
1238	CCBP2			Pb
1244	ABCC2				Hg		Se	iAs3+	PHT
1264	CNN1							iAs3+
1265	CNN2						Se
1266	CNN3						Se
1269	CNR2							iAs3+
1270	CNTF	Cd
1277	COL1A1	Cd						iAs3+	PHT
1278	COL1A2							iAs3+
1281	COL3A1							iAs3+
1282	COL4A1							iAs3+
1284	COL4A2	Cd		Pb		Ni
1285	COL4A3				Hg		Se
1291	COL6A1								PHT
1292	COL6A2	Cd					Se	iAs3+	PHT
1293	COL6A3							iAs3+	PHT
1305	COL13A1							iAs3+
1312	COMT					Ni
1314	COPA			Pb
1316	KLF6					Ni
1326	MAP3K8						Se	iAs3+
1337	COX6A1						Se
1339	COX6A2							iAs3+
1346	COX7A1						Se
1347	COX7A2						Se
1349	COX7B						Se
1350	COX7C						Se
1352	COX10			Pb
1356	CP							iAs3+
1358	CPA2							iAs3+
1359	CPA3						Se	iAs3+
1360	CPB1		Cr
1362	CPD						Se
1364	CLDN4						Se	iAs3+
1371	CPOX				Hg
1374	CPT1A	Cd
1379	CR1L							iAs3+
1382	CRABP2						Se	iAs3+
1384	CRAT						Se
1385	CREB1						Se	iAs3+
1386	ATF2							iAs3+
1387	CREBBP						Se	iAs3+
1390	CREM					Ni		iAs3+
1394	CRHR1			Pb
1401	CRP	Cd			Hg
1409	CRYAA		Cr		Hg
1410	CRYAB	Cd
1413	CRYBA4	Cd
1429	CRYZ			Pb	Hg
1432	MAPK14	Cd	Cr			Ni		iAs3+
1435	CSF1						Se	iAs3+
1436	CSF1R							iAs3+
1437	CSF2							iAs3+
1439	CSF2RB							iAs3+
1445	CSK						Se
1452	CSNK1A1						Se
1453	CSNK1D							iAs3+
1454	CSNK1E						Se
1457	CSNK2A1						Se	iAs3+
1459	CSNK2A2			Pb				iAs3+
1460	CSNK2B			Pb			Se	iAs3+
1462	VCAN							iAs3+
1464	CSPG4						Se
1465	CSRP1							iAs3+
1471	CST3						Se
1475	CSTA						Se
1486	CTBS						Se
1487	CTBP1				Hg		Se
1488	CTBP2						Se
1490	CTGF							iAs3+
1491	CTH							iAs3+
1495	CTNNA1						Se
1497	CTNS			Pb
1499	CTNNB1							iAs3+
1503	CTPS					Ni
1508	CTSB					Ni	Se		PHT
1509	CTSD							iAs3+
1512	CTSH			Pb				iAs3+
1514	CTSL1					Ni			PHT
1515	CTSL2							iAs3+
1519	CTSO						Se
1520	CTSS							iAs3+
1521	CTSW							iAs3+
1534	CYB561				Hg
1535	CYBA							iAs3+
1543	CYP1A1	Cd	Cr	Pb	Hg		Se	iAs3+
1544	CYP1A2							iAs3+
1545	CYP1B1	Cd				Ni		iAs3+
1551	CYP3A7								PHT
1555	CYP2B6								PHT
1557	CYP2C19								PHT
1559	CYP2C9			Pb					PHT
1571	CYP2E1							iAs3+	PHT
1573	CYP2J2							iAs3+
1574	CYP3A								PHT
1576	CYP3A4			Pb			Se	iAs3+	PHT
1577	CYP3A5						Se		PHT
1580	CYP4B1						Se
1581	CYP7A1			Pb
1582	CYP8B1						Se
1583	CYP11A1	Cd
1588	CYP19A1							iAs3+
1600	DAB1				Hg	Ni
1601	DAB2	Cd						iAs3+
1603	DAD1						Se	iAs3+
1604	CD55							iAs3+
1612	DAPK1							iAs3+
1613	DAPK3						Se
1616	DAXX							iAs3+
1620	DBC1							iAs3+
1628	DBP							iAs3+
1638	DCT					Ni
1639	DCTN1						Se
1642	DDB1							iAs3+
1643	DDB2							iAs3+
1645	AKR1C1							iAs3+
1646	AKR1C2							iAs3+
1647	GADD45A	Cd		Pb		Ni	Se	iAs3+
1649	DDIT3			Pb		Ni		iAs3+
1650	DDOST						Se
1655	DDX5							iAs3+
1659	DHX8			Pb
1672	DEFB1							iAs3+
1674	DES						Se
1675	CFD				Hg		Se
1676	DFFA							iAs3+
1677	DFFB							iAs3+
1678	TIMM8A						Se
1687	DFNA5			Pb			Se
1717	DHCR7						Se
1718	DHCR24						Se
1719	DHFR							iAs3+
1725	DHPS			Pb			Se
1727	CYB5R3							iAs3+
1728	NQO1	Cd	Cr	Pb	Hg	Ni	Se	iAs3+
1729	DIAPH1							iAs3+
1731	SPET1							iAs3+
1733	DIO1						Se
1734	DIO2						Se
1736	DKC1					Ni
1738	DLD	Cd
1739	DLG1						Se
1746	DLX2							iAs3+
1755	DMBT1							iAs3+
1757	SARDH						Se
1762	DMWD						Se
1786	DNMT1		Cr				Se	iAs3+
1787	TRDMT1							iAs3+
1788	DNMT3A							iAs3+
1789	DNMT3B							iAs3+
1794	DOCK2			Pb
1797	DOM3Z			Pb			Se
1803	DPP4					Ni
1806	DPYD						Se
1810	DR1						Se	iAs3+
1813	DRD2							iAs3+
1819	DRG2						Se
1822	ATN1					Ni
1824	DSC2						Se
1827	RCAN1			Pb		Ni
1829	DSG2					Ni
1832	DSP							iAs3+
1837	DTNA				Hg
1839	HBEGF							iAs3+
1840	DTX1	Cd
1842	ECM2						Se
1843	DUSP1					Ni		iAs3+
1845	DUSP3							iAs3+
1846	DUSP4					Ni
1847	DUSP5					Ni
1848	DUSP6							iAs3+
1850	DUSP8						Se
1855	DVL1					Ni
1861	TOR1A							iAs3+
1869	E2F1						Se	iAs3+
1871	E2F3							iAs3+
1874	E2F4						Se	iAs3+
1876	E2F6						Se
1877	E4F1						Se
1889	ECE1					Ni
1890	TYMP						Se
1892	ECHS1			Pb
1894	ECT2							iAs3+
1901	S1PR1							iAs3+
1902	LPAR1			Pb
1906	EDN1			Pb
1907	EDN2			Pb
1908	EDN3			Pb
1909	EDNRA						Se
1910	EDNRB		Cr					iAs3+
1915	EEF1A1	Cd						iAs3+
1917	EEF1A2						Se	iAs3+
1936	EEF1D						Se
1937	EEF1G		Cr					iAs3+
1938	EEF2		Cr
1944	EFNA3			Pb
1945	EFNA4							iAs3+
1947	EFNB1				Hg			iAs3+
1948	EFNB2							iAs3+
1949	EFNB3							iAs3+
1950	EGF						Se
1956	EGFR			Pb		Ni	Se	iAs3+
1958	EGR1					Ni	Se	iAs3+
1961	EGR4			Pb
1965	EIF2S1							iAs3+
1967	EIF2B1			Pb
1969	EPHA2					Ni		iAs3+
1973	EIF4A1			Pb				iAs3+
1974	EIF4A2							iAs3+
1975	EIF4B							iAs3+
1977	EIF4E							iAs3+
1981	EIF4G1						Se
1982	EIF4G2							iAs3+
1983	EIF5							iAs3+
1984	EIF5A						Se
1992	SERPINB1	Cd	Cr		Hg	Ni		iAs3+
1994	ELAVL1							iAs3+
1996	ELAVL4							iAs3+
1999	ELF3							iAs3+
2002	ELK1							iAs3+
2004	ELK3							iAs3+
2005	ELK4							iAs3+
2006	ELN					Ni		iAs3+
2012	EMP1							iAs3+
2013	EMP2						Se
2014	EMP3						Se
2017	CTTN					Ni		iAs3+
2018	EMX2				Hg				PHT
2019	EN1				Hg
2021	ENDOG						Se	iAs3+
2022	ENG						Se
2023	ENO1					Ni		iAs3+
2026	ENO2						Se	iAs3+
2027	ENO3		Cr			Ni
2030	SLC29A1						Se
2033	EP300							iAs3+
2034	EPAS1							iAs3+
2039	EPB49							iAs3+
2040	STOM	Cd						iAs3+
2041	EPHA1							iAs3+
2044	EPHA5	Cd						iAs3+
2050	EPHB4							iAs3+
2051	EPHB6						Se
2052	EPHX1	Cd							PHT
2053	EPHX2						Se
2055	CLN8			Pb				iAs3+
2063	NR2F6					Ni		iAs3+
2064	ERBB2			Pb			Se	iAs3+
2065	ERBB3	Cd						iAs3+
2066	ERBB4							iAs3+
2067	ERCC1						Se	iAs3+
2068	ERCC2	Cd		Pb				iAs3+
2069	EREG							iAs3+
2070	EYA4							iAs3+
2073	ERCC5	Cd						iAs3+
2074	ERCC6							iAs3+
2079	ERH							iAs3+
2098	ESD					Ni
2099	ESR1	Cd						iAs3+	PHT
2100	ESR2				Hg
2101	ESRRA			Pb
2109	ETFB				Hg
2113	ETS1							iAs3+
2114	ETS2	Cd			Hg	Ni		iAs3+
2120	ETV6							iAs3+
2121	EVC						Se
2125	EVPL			Pb
2130	EWSR1			Pb			Se
2131	EXT1						Se	iAs3+
2132	EXT2						Se
2139	EYA2						Se
2140	EYA3						Se
2145	EZH1				Hg
2149	F2R						Se	iAs3+
2150	F2RL1							iAs3+
2152	F3					Ni
2153	F5		Cr		Hg	Ni
2159	F10			Pb	Hg
2162	F13A1					Ni
2165	F13B							iAs3+
2166	FAAH						Se
2167	FABP4	Cd						iAs3+
2168	FABP1		Cr
2170	FABP3		Cr				Se
2171	FABP5	Cd				Ni		iAs3+
2173	FABP7				Hg
2176	FANCC							iAs3+
2177	FANCD2		Cr
2180	ACSL1		Cr		Hg	Ni		iAs3+
2185	PTK2B			Pb				iAs3+
2189	FANCG		Cr	Pb				iAs3+
2192	FBLN1						Se	iAs3+
2193	FARSA						Se
2194	FASN			Pb		Ni	Se
2200	FBN1			Pb				iAs3+
2208	FCER2			Pb
2214	FCGR3A				Hg
2217	FCGRT						Se
2222	FDFT1			Pb			Se
2224	FDPS					Ni
2230	FDX1			Pb
2235	FECH						Se
2237	FEN1							iAs3+
2241	FER	Cd
2246	FGF1					Ni
2247	FGF2				Hg	Ni		iAs3+
2250	FGF5							iAs3+
2260	FGFR1	Cd					Se	iAs3+
2263	FGFR2					Ni			PHT
2264	FGFR4					Ni		iAs3+
2266	FGG						Se
2271	FH			Pb				iAs3+
2272	FHIT					Ni
2280	FKBP1A						Se
2281	FKBP1B					Ni
2286	FKBP2							iAs3+
2287	FKBP3						Se
2288	FKBP4			Pb				iAs3+
2289	FKBP5							iAs3+
2295	FOXF2						Se
2299	FOXI1				Hg
2303	FOXC2					Ni
2308	FOXO1							iAs3+
2309	FOXO3						Se	iAs3+
2310	FOXO3B							iAs3+
2312	FLG							iAs3+
2313	FLI1							iAs3+
2314	FLII						Se
2316	FLNA						Se
2317	FLNB				Hg
2319	FLOT2						Se
2321	FLT1							iAs3+
2322	FLT3							iAs3+
2330	FMO5						Se
2335	FN1			Pb	Hg			iAs3+
2346	FOLH1						Se
2353	FOS	Cd		Pb	Hg	Ni	Se	iAs3+	PHT
2354	FOSB							iAs3+
2355	FOSL2					Ni		iAs3+
2395	FXN							iAs3+
2487	FRZB			Pb
2488	FSHB							iAs3+
2494	NR5A2			Pb
2495	FTH1					Ni		iAs3+
2512	FTL						Se	iAs3+
2515	ADAM2							iAs3+
2517	FUCA1					Ni
2521	FUS			Pb			Se
2532	DARC							iAs3+
2534	FYN			Pb		Ni		iAs3+
2535	FZD2					Ni		iAs3+
2537	IFI6						Se
2538	G6PC	Cd
2539	G6PD	Cd	Cr		Hg			iAs3+
2547	XRCC6			Pb				iAs3+
2554	GABRA1			Pb
2559	GABRA6				Hg
2566	GABRG2							iAs3+
2570	GABRR2			Pb
2571	GAD1							iAs3+
2572	GAD2							iAs3+
2587	GALR1							iAs3+
2589	GALNT1						Se
2592	GALT			Pb
2593	GAMT			Pb
2596	GAP43					Ni		iAs3+
2597	GAPDH	Cd			Hg	Ni	Se	iAs3+
2619	GAS1					Ni
2622	GAS8						Se
2624	GATA2							iAs3+
2625	GATA3							iAs3+
2626	GATA4							iAs3+
2627	GATA6	Cd						iAs3+
2628	GATM					Ni
2633	GBP1						Se	iAs3+
2634	GBP2							iAs3+
2635	GBP3							iAs3+
2638	GC							iAs3+
2648	KAT2A							iAs3+
2651	GCNT2							iAs3+
2661	GDF9							iAs3+
2662	GDF10							iAs3+
2668	GDNF							iAs3+
2669	GEM			Pb
2670	GFAP						Se	iAs3+
2675	GFRA2					Ni
2677	GGCX		Cr		Hg	Ni
2678	GGT1		Cr		Hg		Se
2688	GH1	Cd
2690	GHR							iAs3+
2697	GJA1							iAs3+
2705	GJB1						Se
2706	GJB2							iAs3+
2717	GLA				Hg	Ni
2729	GCLC	Cd	Cr		Hg	Ni	Se	iAs3+
2730	GCLM				Hg	Ni		iAs3+
2734	GLG1	Cd					Se	iAs3+
2735	GLI1	Cd						iAs3+
2736	GLI2						Se	iAs3+
2737	GLI3							iAs3+
2745	GLRX	Cd				Ni	Se	iAs3+
2746	GLUD1						Se
2752	GLUL	Cd						iAs3+
2760	GM2A					Ni		iAs3+
2766	GMPR	Cd
2768	GNA12							iAs3+
2771	GNAI2						Se	iAs3+
2778	GNAS			Pb			Se
2779	GNAT1			Pb
2780	GNAT2	Cd
2783	GNB2						Se	iAs3+
2792	GNGT1				Hg
2794	GNL1						Se
2796	GNRH1				Hg	Ni
2797	GNRH2						Se
2799	GNS						Se	iAs3+
2801	GOLGA2	Cd						iAs3+
2802	GOLGA3						Se
2805	GOT1	Cd	Cr	Pb
2810	SFN					Ni		iAs3+
2815	GP9					Ni
2817	GPC1			Pb
2819	GPD1					Ni
2821	GPI						Se
2832	NPBWR2							iAs3+
2867	FFAR2						Se
2870	GRK6			Pb			Se
2873	GPS1			Pb
2875	GPT	Cd	Cr	Pb
2876	GPX1	Cd	Cr			Ni	Se	iAs3+
2877	GPX2	Cd	Cr			Ni	Se	iAs3+
2878	GPX3					Ni	Se	iAs3+
2879	GPX4						Se	iAs3+
2880	GPX5	Cd					Se
2885	GRB2							iAs3+
2887	GRB10							iAs3+
2889	RAPGEF1			Pb
2890	GRIA1					Ni
2891	GRIA2						Se
2896	GRN						Se
2901	GRIK5			Pb
2903	GRIN2A							iAs3+
2904	GRIN2B					Ni
2905	GRIN2C					Ni
2907	GRINA					Ni	Se
2908	NR3C1			Pb			Se	iAs3+	PHT
2909	ARHGAP35							iAs3+
2919	CXCL1	Cd				Ni	Se	iAs3+
2920	CXCL2	Cd				Ni	Se	iAs3+
2921	CXCL3							iAs3+
2923	PDIA3							iAs3+
2931	GSK3A						Se
2932	GSK3B						Se
2934	GSN	Cd			Hg		Se	iAs3+
2936	GSR	Cd	Cr	Pb				iAs3+
2937	GSS							iAs3+
2938	GSTA1	Cd		Pb	Hg	Ni		iAs3+	PHT
2939	GSTA2			Pb	Hg		Se
2940	GSTA3	Cd	Cr				Se
2941	GSTA4		Cr				Se	iAs3+
2946	GSTM2					Ni		iAs3+
2947	GSTM3					Ni		iAs3+
2948	GSTM4					Ni		iAs3+
2949	GSTM5					Ni		iAs3+
2950	GSTP1	Cd		Pb			Se	iAs3+
2952	GSTT1			Pb				iAs3+
2953	GSTT2						Se	iAs3+
2956	MSH6				Hg			iAs3+
2958	GTF2A2							iAs3+
2962	GTF2F1			Pb			Se
2965	GTF2H1							iAs3+
2966	GTF2H2						Se	iAs3+
2968	GTF2H4							iAs3+
2970	GTF2IP1							iAs3+
2974	GUCY1B2							iAs3+
2975	GTF3C1						Se
2976	GTF3C2	Cd		Pb				iAs3+
2987	GUK1	Cd
2990	GUSB								PHT
2994	GYPB			Pb
3005	H1F0							iAs3+
3014	H2AFX						Se	iAs3+
3020	H3F3A						Se
3029	HAGH						Se
3030	HADHA			Pb			Se
3032	HADHB			Pb
3035	HARS						Se
3037	HAS2							iAs3+
3040	HBA2						Se
3043	HBB	Cd		Pb				iAs3+
3055	HCK	Cd						iAs3+
3059	HCLS1			Pb
3065	HDAC1		Cr
3066	HDAC2							iAs3+
3068	HDGF	Cd				Ni	Se
3069	HDLBP						Se
3071	NCKAP1L							iAs3+
3073	HEXA							iAs3+
3075	CFH						Se
3078	CFHR1							iAs3+
3082	HGF							iAs3+
3083	HGFAC		Cr
3091	HIF1A		Cr			Ni		iAs3+
3092	HIP1					Ni
3093	UBE2K							iAs3+
3094	HINT1							iAs3+
3096	HIVEP1					Ni
3099	HK2					Ni
3106	HLA-B						Se		PHT
3107	HLA-C						Se
3108	HLA-DMA			Pb		Ni
3109	HLA-DMB			Pb
3111	HLA-DOA			Pb
3113	HLA-DPA1						Se
3117	HLA-DQA1				Hg
3119	HLA-DQB1				Hg		Se
3122	HLA-DRA						Se
3123	HLA-DRB1			Pb
3125	HLA-DRB3						Se
3128	HLA-DRB6			Pb
3131	HLF						Se	iAs3+
3133	HLA-E						Se
3134	HLA-F						Se
3135	HLA-G						Se
3145	HMBS			Pb			Se
3146	HMGB1						Se
3151	HMGN2		Cr		Hg
3155	HMGCL			Pb
3156	HMGCR	Cd	Cr				Se	iAs3+
3157	HMGCS1							iAs3+
3159	HMGA1		Cr
3162	HMOX1	Cd	Cr	Pb	Hg	Ni	Se	iAs3+
3163	HMOX2							iAs3+
3164	NR4A1					Ni		iAs3+
3166	HMX1						Se
3170	FOXA2							iAs3+
3172	HNF4A			Pb				iAs3+
3174	HNF4G							iAs3+
3176	HNMT						Se
3183	HNRNPC							iAs3+
3188	HNRNPH2	Cd	Cr
3189	HNRNPH3				Hg
3192	HNRNPU			Pb
3199	HOXA2								PHT
3202	HOXA5							iAs3+
3206	HOXA10							iAs3+
3214	HOXB4				Hg
3215	HOXB5							iAs3+
3216	HOXB6				Hg
3229	HOXC13							iAs3+
3233	HOXD4							iAs3+
3234	HOXD8							iAs3+
3235	HOXD9			Pb
3241	HPCAL1						Se
3248	HPGD			Pb
3249	HPN						Se
3263	HPX							iAs3+
3265	HRAS			Pb	Hg		Se	iAs3+
3274	HRH2							iAs3+
3275	PRMT2			Pb			Se
3276	PRMT1						Se	iAs3+
3280	HES1						Se	iAs3+
3284	HSD3B2						Se
3290	HSD11B1							iAs3+
3291	HSD11B2	Cd					Se	iAs3+
3292	HSD17B1							iAs3+
3295	HSD17B4			Pb
3297	HSF1				Hg			iAs3+
3298	HSF2							iAs3+
3301	DNAJA1							iAs3+
3303	HSPA1A	Cd		Pb	Hg	Ni	Se	iAs3+
3304	HSPA1B							iAs3+
3305	HSPA1L							iAs3+
3306	HSPA2							iAs3+
3308	HSPA4	Cd					Se	iAs3+
3309	HSPA5	Cd		Pb	Hg			iAs3+
3310	HSPA6					Ni		iAs3+
3312	HSPA8			Pb	Hg			iAs3+
3313	HSPA9						Se	iAs3+
3315	HSPB1	Cd	Cr				Se	iAs3+
3316	HSPB2						Se
3320	HSP90AA1	Cd			Hg	Ni	Se	iAs3+
3326	HSP90AB1							iAs3+
3329	HSPD1	Cd						iAs3+
3336	HSPE1	Cd						iAs3+
3337	DNAJB1	Cd						iAs3+
3346	HTN1				Hg
3352	HTR1D					Ni
3356	HTR2A					Ni
3359	HTR3A					Ni		iAs3+
3360	HTR4						Se
3362	HTR6			Pb
3363	HTR7				Hg
3364	HUS1	Cd						iAs3+
3371	TNC					Ni		iAs3+
3373	HYAL1							iAs3+
3376	IARS						Se
3382	ICA1						Se
3383	ICAM1		Cr			Ni		iAs3+
3397	ID1	Cd					Se	iAs3+
3398	ID2	Cd				Ni	Se	iAs3+
3399	ID3							iAs3+
3418	IDH2	Cd				Ni
3420	IDH3B			Pb			Se
3421	IDH3G						Se
3423	IDS							iAs3+
3425	IDUA						Se
3430	IFI35						Se
3434	IFIT1							iAs3+
3439	IFNA1							iAs3+
3445	IFNA8				Hg
3446	IFNA10						Se
3452	IFNA21			Pb
3458	IFNG	Cd		Pb			Se	iAs3+	PHT
3459	IFNGR1							iAs3+
3475	IFRD1				Hg
3479	IGF1							iAs3+
3480	IGF1R							iAs3+
3481	IGF2							iAs3+	PHT
3482	IGF2R	Cd					Se	iAs3+
3484	IGFBP1							iAs3+
3485	IGFBP2						Se	iAs3+
3486	IGFBP3					Ni	Se	iAs3+
3487	IGFBP4					Ni	Se
3488	IGFBP5	Cd						iAs3+
3489	IGFBP6					Ni	Se
3490	IGFBP7	Cd						iAs3+
3491	CYR61							iAs3+
3495	IGHD	Cd		Pb
3500	IGHG1			Pb
3507	IGHM						Se
3512	IGJ							iAs3+
3547	IGSF1					Ni
3549	IHH								PHT
3550	IK						Se
3551	IKBKB						Se
3552	IL1A							iAs3+
3553	IL1B			Pb		Ni	Se	iAs3+	PHT
3557	IL1RN					Ni		iAs3+
3558	IL2						Se	iAs3+
3559	IL2RA							iAs3+
3563	IL3RA				Hg
3565	IL4		Cr				Se	iAs3+
3566	IL4R						Se
3568	IL5RA							iAs3+
3569	IL6		Cr			Ni		iAs3+
3572	IL6ST						Se
3574	IL7							iAs3+
3575	IL7R					Ni
3576	IL8	Cd		Pb		Ni	Se	iAs3+
3586	IL10		Cr		Hg		Se
3589	IL11							iAs3+
3590	IL11RA							iAs3+
3593	IL12B							iAs3+
3596	IL13							iAs3+
3609	ILF3						Se
3611	ILK	Cd					Se
3617	IMPG1				Hg
3624	INHBA					Ni		iAs3+
3625	INHBB							iAs3+
3627	CXCL10							iAs3+
3630	INS							iAs3+
3638	INSIG1							iAs3+
3642	INSM1					Ni
3643	INSR		Cr
3651	PDX1							iAs3+
3653	IPW							iAs3+
3661	IRF3						Se	iAs3+
3663	IRF5					Ni
3669	ISG20							iAs3+
3671	ISLR			Pb
3673	ITGA2								PHT
3675	ITGA3						Se
3676	ITGA4							iAs3+
3682	ITGAE						Se
3685	ITGAV							iAs3+
3688	ITGB1								PHT
3689	ITGB2							iAs3+
3690	ITGB3			Pb		Ni		iAs3+
3691	ITGB4	Cd				Ni		iAs3+
3692	EIF6						Se
3693	ITGB5							iAs3+
3694	ITGB6							iAs3+
3698	ITIH2							iAs3+
3699	ITIH3		Cr		Hg			iAs3+
3710	ITPR3							iAs3+
3713	IVL	Cd						iAs3+
3716	JAK1							iAs3+
3725	JUN	Cd				Ni	Se	iAs3+	PHT
3726	JUNB	Cd				Ni		iAs3+
3727	JUND					Ni		iAs3+
3728	JUP					Ni		iAs3+
3730	KAL1			Pb
3732	CD82			Pb
3735	KARS			Pb
3757	KCNH2				Hg
3759	KCNJ2	Cd				Ni
3763	KCNJ6			Pb
3766	KCNJ10					Ni
3772	KCNJ15						Se
3775	KCNK1			Pb
3785	KCNQ2							iAs3+
3800	KIF5C						Se
3815	KIT							iAs3+
3818	KLKB1			Pb
3827	KNG1							iAs3+
3832	KIF11							iAs3+
3835	KIF22							iAs3+
3836	KPNA1						Se
3837	KPNB1						Se
3838	KPNA2	Cd
3840	KPNA4					Ni
3845	KRAS							iAs3+
3848	KRT1				Hg			iAs3+
3849	KRT2							iAs3+
3851	KRT4	Cd
3852	KRT5							iAs3+
3853	KRT6A							iAs3+
3855	KRT7					Ni	Se	iAs3+
3856	KRT8						Se	iAs3+
3858	KRT10							iAs3+
3860	KRT13							iAs3+
3861	KRT14							iAs3+
3866	KRT15							iAs3+
3868	KRT16	Cd		Pb				iAs3+
3872	KRT17						Se	iAs3+
3875	KRT18						Se	iAs3+
3880	KRT19						Se	iAs3+
3882	KRT32							iAs3+
3888	KRT82							iAs3+
3895	KTN1						Se
3897	L1CAM							iAs3+
3898	LAD1					Ni
3903	LAIR1			Pb
3909	LAMA3							iAs3+
3914	LAMB3						Se	iAs3+
3915	LAMC1							iAs3+
3916	LAMP1						Se	iAs3+
3918	LAMC2					Ni
3920	LAMP2							iAs3+
3925	STMN1	Cd						iAs3+
3930	LBR							iAs3+
3931	LCAT								PHT
3932	LCK		Cr
3934	LCN2	Cd				Ni
3939	LDHA					Ni		iAs3+
3949	LDLR						Se
3952	LEP		Cr				Se
3953	LEPR		Cr		Hg
3956	LGALS1							iAs3+
3958	LGALS3					Ni
3960	LGALS4							iAs3+
3964	LGALS8					Ni
3972	LHB					Ni		iAs3+
3973	LHCGR	Cd
3976	LIF							iAs3+
3978	LIG1					Ni		iAs3+
3980	LIG3							iAs3+
3983	ABLIM1								PHT
3984	LIMK1							iAs3+
3988	LIPA				Hg	Ni
3995	FADS3						Se
3996	LLGL1			Pb
4000	LMNA				Hg		Se
4012	LNPEP	Cd						iAs3+
4014	LOR							iAs3+
4023	LPL							iAs3+
4043	LRPAP1	Cd						iAs3+
4046	LSP1						Se
4047	LSS					Ni
4049	LTA							iAs3+
4053	LTBP2							iAs3+
4054	LTBP3						Se
4055	LTBR						Se
4057	LTF		Cr					iAs3+
4060	LUM							iAs3+
4061	LY6E						Se	iAs3+
4070	TACSTD2							iAs3+
4071	TM4SF1	Cd						iAs3+
4072	EPCAM							iAs3+
4076	CAPRIN1							iAs3+
4077	NBR1			Pb
4082	MARCKS					Ni	Se	iAs3+
4084	MXD1							iAs3+
4085	MAD2L1							iAs3+
4086	SMAD1							iAs3+
4087	SMAD2				Hg			iAs3+
4088	SMAD3							iAs3+
4089	SMAD4							iAs3+
4090	SMAD5							iAs3+
4091	SMAD6							iAs3+
4092	SMAD7							iAs3+
4094	MAF					Ni
4097	MAFG	Cd		Pb				iAs3+
4104	MAGEA5	Cd
4115	MAGEB4				Hg
4125	MAN2B1						Se	iAs3+
4128	MAOA					Ni
4130	MAP1A			Pb
4131	MAP1B								PHT
4134	MAP4						Se
4135	MAP6			Pb
4137	MAPT					Ni
4140	MARK3							iAs3+
4145	MATK	Cd						iAs3+
4146	MATN1							iAs3+
4149	MAX			Pb			Se
4150	MAZ						Se
4151	MB							iAs3+
4152	MBD1						Se	iAs3+
4154	MBNL1						Se
4155	MBP						Se
4163	MCC	Cd						iAs3+
4166	CHST6						Se
4168	MCF2	Cd						iAs3+
4170	MCL1	Cd						iAs3+
4171	MCM2	Cd	Cr	Pb	Hg			iAs3+
4172	MCM3	Cd		Pb
4173	MCM4			Pb
4174	MCM5	Cd					Se	iAs3+
4176	MCM7						Se	iAs3+
4188	MDFI					Ni
4189	DNAJB9			Pb				iAs3+
4191	MDH2					Ni
4192	MDK						Se		PHT
4193	MDM2							iAs3+
4194	MDM4			Pb
4199	ME1					Ni	Se
4204	MECP2							iAs3+
4208	MEF2C							iAs3+
4217	MAP3K5						Se
4223	MEOX2				Hg
4233	MET			Pb				iAs3+
4234	METTL1							iAs3+
4237	MFAP2						Se
4240	MFGE8						Se
4245	MGAT1						Se
4247	MGAT2	Cd	Cr		Hg
4255	MGMT							iAs3+	PHT
4256	MGP	Cd					Se
4257	MGST1							iAs3+
4258	MGST2					Ni
4259	MGST3					Ni
4267	CD99						Se
4283	CXCL9						Se	iAs3+
4286	MITF					Ni
4292	MLH1							iAs3+
4306	NR3C2							iAs3+
4311	MME						Se
4312	MMP1					Ni		iAs3+	PHT
4313	MMP2		Cr			Ni	Se	iAs3+	PHT
4314	MMP3					Ni			PHT
4318	MMP9	Cd					Se	iAs3+
4319	MMP10					Ni		iAs3+
4320	MMP11							iAs3+
4322	MMP13							iAs3+
4323	MMP14					Ni	Se	iAs3+
4324	MMP15						Se
4325	MMP16						Se
4329	ALDH6A1	Cd			Hg
4331	MNAT1							iAs3+
4335	MNT							iAs3+
4338	MOCS2	Cd						iAs3+
4354	MPP1	Cd
4357	MPST						Se
4358	MPV17						Se
4363	ABCC1				Hg	Ni		iAs3+
4430	MYO1B				Hg
4436	MSH2	Cd						iAs3+
4439	MSH5						Se	iAs3+
4478	MSN						Se
4486	MST1R					Ni
4487	MSX1							iAs3+
4489	MT1A	Cd	Cr		Hg			iAs3+
4490	MT1B							iAs3+
4493	MT1E	Cd						iAs3+
4494	MT1F					Ni
4495	MT1G					Ni		iAs3+
4496	MT1H				Hg	Ni		iAs3+
4499	MT1M							iAs3+
4500	MT1L							iAs3+
4501	MT1X	Cd						iAs3+
4502	MT2A	Cd	Cr		Hg	Ni		iAs3+
4504	MT3	Cd			Hg		Se	iAs3+
4512	COX1	Cd
4513	COX2							iAs3+
4520	MTF1		Cr		Hg	Ni	Se	iAs3+
4522	MTHFD1			Pb
4524	MTHFR							iAs3+
4585	MUC4						Se
4586	MUC5AC						Se
4594	MUT						Se
4595	MUTYH							iAs3+
4598	MVK						Se
4599	MX1						Se
4601	MXI1							iAs3+
4603	MYBL1							iAs3+
4605	MYBL2							iAs3+
4609	MYC	Cd			Hg	Ni	Se	iAs3+	PHT
4610	MYCL1					Ni		iAs3+
4613	MYCN	Cd						iAs3+
4616	GADD45B							iAs3+
4619	MYH1							iAs3+
4621	MYH3							iAs3+
4625	MYH7							iAs3+
4627	MYH9						Se
4628	MYH10					Ni
4629	MYH11							iAs3+
4632	MYL1	Cd
4633	MYL2	Cd
4637	MYL6						Se
4638	MYLK							iAs3+
4643	MYO1E			Pb		Ni
4646	MYO6						Se
4656	MYOG							iAs3+
4659	PPP1R12A				Hg
4661	MYT1			Pb
4666	NACA						Se
4669	NAGLU						Se
4670	HNRNPM						Se
4673	NAP1L1				Hg			iAs3+
4678	NASP						Se
4688	NCF2							iAs3+
4690	NCK1							iAs3+
4694	NDUFA1						Se
4697	NDUFA4						Se
4701	NDUFA7						Se
4707	NDUFB1						Se
4708	NDUFB2						Se
4713	NDUFB7	Cd
4720	NDUFS2			Pb	Hg
4722	NDUFS3						Se
4723	NDUFV1						Se
4724	NDUFS4						Se
4731	NDUFV3			Pb
4736	RPL10A						Se
4738	NEDD8						Se
4739	NEDD9							iAs3+
4741	NEFM					Ni
4744	NEFH							iAs3+
4747	NEFL							iAs3+
4750	NEK1						Se
4751	NEK2					Ni	Se	iAs3+
4758	NEU1							iAs3+
4763	NF1							iAs3+
4771	NF2						Se
4776	NFATC4				Hg			iAs3+
4779	NFE2L1							iAs3+
4780	NFE2L2	Cd		Pb	Hg	Ni	Se	iAs3+
4782	NFIC						Se	iAs3+
4783	NFIL3					Ni
4784	NFIX	Cd						iAs3+
4790	NFKB1			Pb	Hg	Ni		iAs3+	PHT
4791	NFKB2							iAs3+
4792	NFKBIA	Cd			Hg	Ni	Se	iAs3+	PHT
4793	NFKBIB			Pb			Se	iAs3+
4798	NFRKB			Pb
4799	NFX1							iAs3+
4800	NFYA					Ni
4803	NGF				Hg	Ni		iAs3+
4809	NHP2L1			Pb			Se
4811	NID1							iAs3+
4814	NINJ1					Ni	Se
4817	NIT1							iAs3+
4820	NKTR						Se	iAs3+
4829	NMBR							iAs3+
4830	NME1							iAs3+
4836	NMT1							iAs3+
4838	NODAL							iAs3+
4839	NOP2			Pb
4842	NOS1	Cd						iAs3+
4843	NOS2	Cd				Ni	Se	iAs3+
4846	NOS3		Cr					iAs3+
4849	CNOT3				Hg
4851	NOTCH1							iAs3+
4853	NOTCH2							iAs3+
4854	NOTCH3						Se
4856	NOV							iAs3+
4857	NOVA1			Pb				iAs3+
4863	NPAT							iAs3+
4869	NPM1						Se
4891	SLC11A2			Pb			Se
4892	NRAP		Cr
4897	NRCAM							iAs3+
4899	NRF1						Se
4900	NRGN							iAs3+
4904	YBX1				Hg			iAs3+
4908	NTF3								PHT
4909	NTF4					Ni
4913	NTHL1	Cd						iAs3+
4914	NTRK1					Ni
4915	NTRK2					Ni
4916	NTRK3				Hg	Ni
4924	NUCB1	Cd		Pb		Ni	Se	iAs3+
4925	NUCB2	Cd	Cr			Ni
4926	NUMA1							iAs3+
4927	NUP88					Ni		iAs3+
4928	NUP98	Cd
4929	NR4A2					Ni		iAs3+
4946	OAZ1						Se
4947	OAZ2						Se
4948	OCA2	Cd
4952	OCRL			Pb
4968	OGG1						Se	iAs3+
4969	OGN							iAs3+
4973	OLR1		Cr
4976	OPA1						Se
4991	OR1D2	Cd
5002	SLC22A18						Se
5004	ORM1						Se
5016	OVGP1						Se
5019	OXCT1					Ni
5032	P2RY11							iAs3+
5033	P4HA1							iAs3+
5034	P4HB							iAs3+
5036	PA2G4						Se
5045	FURIN		Cr		Hg	Ni
5048	PAFAH1B1						Se		PHT
5049	PAFAH1B2								PHT
5050	PAFAH1B3						Se
5052	PRDX1	Cd		Pb				iAs3+
5054	SERPINE1					Ni		iAs3+
5063	PAK3					Ni
5066	PAM						Se
5074	PAWR							iAs3+
5077	PAX3								PHT
5082	PDCL			Pb
5087	PBX1							iAs3+
5091	PC						Se	iAs3+
5093	PCBP1						Se
5098	PCDHGC3						Se
5105	PCK1	Cd	Cr					iAs3+
5108	PCM1						Se
5111	PCNA	Cd					Se	iAs3+
5118	PCOLCE						Se	iAs3+
5119	CHMP1A						Se
5121	PCP4						Se
5125	PCSK5						Se
5130	PCYT1A	Cd						iAs3+
5133	PDCD1			Pb
5142	PDE4B					Ni
5151	PDE8A						Se
5154	PDGFA	Cd				Ni	Se	iAs3+
5155	PDGFB								PHT
5156	PDGFRA	Cd		Pb
5158	PDE6B			Pb
5159	PDGFRB							iAs3+
5163	PDK1			Pb
5167	ENPP1		Cr		Hg
5170	PDPK1						Se
5175	PECAM1							iAs3+
5176	SERPINF1	Cd					Se
5189	PEX1						Se
5191	PEX7						Se
5194	PEX13					Ni
5195	PEX14				Hg		Se	iAs3+
5203	PFDN4							iAs3+
5204	PFDN5							iAs3+
5205	ATP8B1			Pb
5211	PFKL					Ni	Se
5213	PFKM			Pb
5216	PFN1						Se
5222	PGA5							iAs3+
5223	PGAM1			Pb				iAs3+
5225	PGC	Cd	Cr		Hg	Ni
5226	PGD					Ni		iAs3+
5228	PGF		Cr					iAs3+
5230	PGK1					Ni		iAs3+
5238	PGM3						Se
5241	PGR				Hg			iAs3+
5243	ABCB1							iAs3+	PHT
5265	SERPINA1	Cd						iAs3+
5270	SERPINE2	Cd
5271	SERPINB8							iAs3+
5283	PIGH							iAs3+
5290	PIK3CA							iAs3+
5292	PIM1		Cr					iAs3+
5293	PIK3CD						Se
5295	PIK3R1							iAs3+
5296	PIK3R2							iAs3+
5297	PI4KA							iAs3+
5300	PIN1							iAs3+
5305	PIP4K2A								PHT
5306	PITPNA						Se
5307	PITX1						Se
5310	PKD1						Se
5311	PKD2							iAs3+
5313	PKLR							iAs3+
5315	PKM2					Ni	Se	iAs3+
5320	PLA2G2A						Se
5325	PLAGL1					Ni
5327	PLAT					Ni		iAs3+
5328	PLAU	Cd						iAs3+
5329	PLAUR					Ni		iAs3+	PHT
5332	PLCB4						Se
5335	PLCG1							iAs3+
5337	PLD1							iAs3+
5339	PLEC						Se
5340	PLG							iAs3+
5341	PLEK					Ni
5343	PLGLB1				Hg
5345	SERPINF2			Pb
5347	PLK1					Ni		iAs3+
5352	PLOD2						Se
5360	PLTP					Ni		iAs3+	PHT
5366	PMAIP1	Cd				Ni		iAs3+
5367	PMCH				Hg
5371	PML						Se	iAs3+
5378	PMS1						Se
5395	PMS2							iAs3+
5412	UBL3						Se
5423	POLB							iAs3+
5424	POLD1							iAs3+
5425	POLD2				Hg
5426	POLE							iAs3+
5428	POLG							iAs3+
5430	POLR2A					Ni	Se
5432	POLR2C						Se
5434	POLR2E							iAs3+
5440	POLR2K						Se
5444	PON1			Pb				iAs3+	PHT
5445	PON2	Cd					Se
5447	POR						Se	iAs3+	PHT
5452	POU2F2			Pb				iAs3+
5453	POU3F1			Pb					PHT
5457	POU4F1			Pb
5460	POU5F1						Se	iAs3+
5463	POU6F1			Pb
5465	PPARA	Cd	Cr
5468	PPARG					Ni	Se	iAs3+
5471	PPAT						Se
5473	PPBP	Cd						iAs3+
5476	CTSA							iAs3+
5478	PPIA	Cd			Hg
5479	PPIB						Se
5481	PPID					Ni
5493	PPL						Se
5495	PPM1B							iAs3+
5496	PPM1G			Pb				iAs3+
5499	PPP1CA						Se
5500	PPP1CB							iAs3+
5511	PPP1R8							iAs3+
5514	PPP1R10						Se
5518	PPP2R1A			Pb			Se
5519	PPP2R1B					Ni
5524	PPP2R4						Se
5528	PPP2R5D						Se
5529	PPP2R5E						Se
5531	PPP4C						Se
5549	PRELP							iAs3+
5550	PREP			Pb
5552	SRGN							iAs3+
5562	PRKAA1							iAs3+
5566	PRKACA							iAs3+
5571	PRKAG1						Se
5575	PRKAR1B							iAs3+
5577	PRKAR2B							iAs3+
5578	PRKCA			Pb				iAs3+
5579	PRKCB			Pb			Se
5580	PRKCD							iAs3+
5581	PRKCE			Pb
5582	PRKCG			Pb
5584	PRKCI			Pb			Se
5586	PKN2						Se
5589	PRKCSH							iAs3+
5590	PRKCZ							iAs3+
5594	MAPK1	Cd	Cr	Pb		Ni	Se	iAs3+	PHT
5595	MAPK3	Cd	Cr	Pb		Ni	Se	iAs3+	PHT
5596	MAPK4	Cd						iAs3+
5597	MAPK6							iAs3+
5598	MAPK7							iAs3+
5599	MAPK8	Cd	Cr				Se	iAs3+
5600	MAPK11						Se	iAs3+
5601	MAPK9	Cd	Cr				Se	iAs3+
5602	MAPK10		Cr					iAs3+
5603	MAPK13							iAs3+
5604	MAP2K1							iAs3+
5605	MAP2K2				Hg		Se	iAs3+
5606	MAP2K3						Se	iAs3+
5608	MAP2K6	Cd						iAs3+
5610	EIF2AK2						Se
5617	PRL								PHT
5618	PRLR							iAs3+
5621	PRNP	Cd				Ni		iAs3+
5625	PRODH							iAs3+
5634	PRPS2							iAs3+
5646	PRSS3			Pb
5648	MASP1			Pb
5649	RELN				Hg
5650	KLK7							iAs3+
5651	TMPRSS15							iAs3+
5652	PRSS8						Se	iAs3+
5654	HTRA1							iAs3+
5660	PSAP						Se
5663	PSEN1			Pb
5675	PSG6			Pb
5683	PSMA2							iAs3+
5684	PSMA3					Ni
5689	PSMB1							iAs3+
5690	PSMB2			Pb
5692	PSMB4						Se
5695	PSMB7					Ni
5696	PSMB8							iAs3+
5698	PSMB9							iAs3+
5699	PSMB10						Se
5700	PSMC1						Se
5702	PSMC3							iAs3+
5704	PSMC4			Pb			Se
5706	PSMC6							iAs3+
5707	PSMD1			Pb
5708	PSMD2			Pb
5710	PSMD4						Se
5711	PSMD5							iAs3+
5714	PSMD8						Se
5718	PSMD12							iAs3+
5719	PSMD13							iAs3+
5720	PSME1						Se
5723	PSPH	Cd			Hg
5727	PTCH1							iAs3+	PHT
5728	PTEN					Ni		iAs3+
5730	PTGDS						Se
5732	PTGER2					Ni
5733	PTGER3					Ni
5734	PTGER4							iAs3+
5739	PTGIR							iAs3+
5740	PTGIS							iAs3+
5741	PTH							iAs3+
5743	PTGS2					Ni	Se	iAs3+
5747	PTK2			Pb		Ni		iAs3+
5757	PTMA							iAs3+
5763	PTMS	Cd					Se
5770	PTPN1						Se
5777	PTPN6						Se	iAs3+
5778	PTPN7			Pb
5781	PTPN11							iAs3+
5792	PTPRF							iAs3+
5800	PTPRO						Se
5806	PTX3						Se
5819	PVRL2						Se
5820	PVT1			Pb
5822	PWP2							iAs3+
5829	PXN							iAs3+
5834	PYGB						Se	iAs3+
5858	PZP							iAs3+
5864	RAB3A							iAs3+
5868	RAB5A							iAs3+
5869	RAB5B							iAs3+
5876	RABGGTB							iAs3+
5877	RABIF							iAs3+
5879	RAC1				Hg			iAs3+
5884	RAD17		Cr
5886	RAD23A						Se	iAs3+
5887	RAD23B						Se
5888	RAD51							iAs3+
5891	RAGE							iAs3+
5894	RAF1						Se	iAs3+
5896	RAG1	Cd
5899	RALB					Ni
5901	RAN	Cd						iAs3+
5903	RANBP2						Se
5905	RANGAP1			Pb			Se	iAs3+
5906	RAP1A							iAs3+
5908	RAP1B							iAs3+
5910	RAP1GDS1			Pb
5914	RARA							iAs3+	PHT
5915	RARB								PHT
5916	RARG							iAs3+	PHT
5920	RARRES3	Cd						iAs3+
5921	RASA1							iAs3+
5925	RB1							iAs3+
5926	ARID4A							iAs3+
5928	RBBP4						Se	iAs3+
5930	RBBP6						Se
5933	RBL1							iAs3+
5934	RBL2							iAs3+
5936	RBM4						Se	iAs3+
5937	RBMS1			Pb			Se
5939	RBMS2	Cd
5947	RBP1	Cd
5948	RBP2								PHT
5950	RBP4	Cd
5957	RCVRN					Ni
5965	RECQL						Se
5966	REL					Ni		iAs3+
5970	RELA	Cd			Hg		Se	iAs3+	PHT
5979	RET	Cd						iAs3+
5980	REV3L							iAs3+
5981	RFC1							iAs3+
5982	RFC2		Cr					iAs3+
5984	RFC4					Ni
5985	RFC5							iAs3+
5987	TRIM27						Se
5996	RGS1					Ni
5997	RGS2							iAs3+
6001	RGS10			Pb
6003	RGS13						Se
6004	RGS16					Ni
6005	RHAG	Cd
6009	RHEB			Pb
6011	GRK1							iAs3+
6015	RING1						Se
6016	RIT1					Ni
6039	RNASE6					Ni
6041	RNASEL	Cd
6046	BRD2						Se
6048	RNF5							iAs3+
6050	RNH1			Pb			Se
6051	RNPEP						Se
6091	ROBO1			Pb				iAs3+
6119	RPA3	Cd				Ni
6123	RPL3L			Pb
6124	RPL4					Ni
6128	RPL6							iAs3+
6129	RPL7	Cd					Se
6133	RPL9							iAs3+
6138	RPL15					Ni
6143	RPL19				Hg	Ni
6147	RPL23A							iAs3+
6154	RPL26							iAs3+
6155	RPL27						Se
6157	RPL27A							iAs3+
6158	RPL28				Hg				PHT
6159	RPL29					Ni
6160	RPL31			Pb			Se
6165	RPL35A			Pb
6168	RPL37A						Se
6169	RPL38						Se
6170	RPL39						Se
6173	RPL36A					Ni
6175	RPLP0					Ni
6182	MRPL12						Se	iAs3+
6183	MRPS12			Pb
6185	RPN2			Pb
6187	RPS2							iAs3+
6188	RPS3		Cr			Ni
6189	RPS3A					Ni
6192	RPS4Y1						Se
6193	RPS5				Hg			iAs3+
6195	RPS6KA1						Se	iAs3+
6196	RPS6KA2						Se
6201	RPS7					Ni	Se
6205	RPS11							iAs3+
6208	RPS14					Ni
6217	RPS16							iAs3+
6223	RPS19	Cd
6224	RPS20						Se
6227	RPS21						Se
6229	RPS24	Cd
6230	RPS25						Se
6232	RPS27						Se
6235	RPS29						Se
6238	RRBP1				Hg		Se
6240	RRM1			Pb
6241	RRM2	Cd						iAs3+
6249	CLIP1					Ni
6256	RXRA						Se	iAs3+
6272	SORT1							iAs3+
6273	S100A2	Cd
6275	S100A4								PHT
6277	S100A6						Se
6279	S100A8					Ni
6280	S100A9					Ni		iAs3+
6281	S100A10					Ni		iAs3+
6282	S100A11						Se
6286	S100P					Ni
6289	SAA2				Hg			iAs3+
6291	SAA4							iAs3+
6294	SAFB						Se
6300	MAPK12							iAs3+
6302	TSPAN31							iAs3+
6303	SAT1					Ni
6304	SATB1					Ni	Se
6309	SC5DL								PHT
6310	ATXN1						Se
6311	ATXN2							iAs3+
6314	ATXN7						Se
6318	SERPINB4							iAs3+
6322	SCML1						Se
6323	SCN1A								PHT
6326	SCN2A								PHT
6335	SCN9A						Se
6339	SCNN1D			Pb
6341	SCO1					Ni
6345	SRL		Cr
6347	CCL2					Ni	Se	iAs3+	PHT
6348	CCL3					Ni		iAs3+
6349	CCL3L1					Ni	Se
6351	CCL4					Ni		iAs3+
6357	CCL13					Ni
6376	CX3CL1		Cr
6383	SDC2					Ni
6385	SDC4			Pb					PHT
6387	CXCL12							iAs3+
6396	SEC13						Se
6414	SEPP1						Se
6415	SEPW1						Se	iAs3+
6416	MAP2K4							iAs3+
6418	SET			Pb			Se
6419	SETMAR						Se
6422	SFRP1	Cd			Hg
6423	SFRP2							iAs3+
6427	SRSF2	Cd	Cr		Hg	Ni
6439	SFTPB		Cr			Ni
6440	SFTPC					Ni
6443	SGCB			Pb				iAs3+
6446	SGK1	Cd				Ni		iAs3+
6448	SGSH						Se	iAs3+
6452	SH3BP2			Pb	Hg
6461	SHB	Cd					Se	iAs3+
6462	SHBG							iAs3+
6464	SHC1				Hg
6469	SHH							iAs3+
6477	SIAH1						Se
6482	ST3GAL1	Cd
6491	STIL							iAs3+
6497	SKI						Se
6502	SKP2					Ni
6505	SLC1A1						Se
6509	SLC1A4							iAs3+
6513	SLC2A1	Cd				Ni		iAs3+
6514	SLC2A2		Cr					iAs3+
6515	SLC2A3	Cd				Ni		iAs3+
6517	SLC2A4		Cr
6518	SLC2A5			Pb
6520	SLC3A2						Se
6525	SMTN						Se
6530	SLC6A2			Pb		Ni	Se
6532	SLC6A4					Ni
6533	SLC6A6							iAs3+
6534	SLC6A7	Cd
6535	SLC6A8						Se
6542	SLC7A2				Hg
6546	SLC8A1					Ni
6548	SLC9A1	Cd						iAs3+
6556	SLC11A1				Hg
6558	SLC12A2						Se
6565	SLC15A2							iAs3+
6566	SLC16A1							iAs3+
6570	SLC18A1					Ni
6572	SLC18A3					Ni
6573	SLC19A1						Se
6575	SLC20A2	Cd						iAs3+
6576	SLC25A1						Se
6586	SLIT3				Hg
6594	SMARCA1							iAs3+
6597	SMARCA4						Se
6599	SMARCC1						Se
6601	SMARCC2			Pb
6603	SMARCD2						Se
6604	SMARCD3						Se
6606	SMN1							iAs3+
6613	SUMO2						Se
6616	SNAP25						Se
6622	SNCA			Pb
6625	SNRNP70							iAs3+
6626	SNRPA		Cr		Hg
6628	SNRPB			Pb			Se
6629	SNRPB2							iAs3+
6642	SNX1					Ni	Se
6647	SOD1	Cd	Cr	Pb		Ni	Se	iAs3+
6648	SOD2	Cd	Cr	Pb		Ni	Se	iAs3+
6649	SOD3							iAs3+
6651	SON						Se
6654	SOS1						Se
6657	SOX2						Se
6659	SOX4						Se	iAs3+
6662	SOX9						Se
6663	SOX10			Pb
6667	SP1					Ni
6670	SP3							iAs3+	PHT
6672	SP100						Se
6675	UAP1							iAs3+
6678	SPARC	Cd						iAs3+
6687	SPG7			Pb			Se
6690	SPINK1	Cd						iAs3+
6692	SPINT1						Se
6694	SPP2	Cd
6696	SPP1	Cd			Hg	Ni	Se	iAs3+
6697	SPR							iAs3+
6698	SPRR1A					Ni		iAs3+
6699	SPRR1B							iAs3+
6700	SPRR2A							iAs3+
6708	SPTA1					Ni
6709	SPTAN1						Se
6711	SPTBN1				Hg
6714	SRC		Cr			Ni		iAs3+
6720	SREBF1						Se
6721	SREBF2	Cd					Se
6722	SRF				Hg			iAs3+
6727	SRP14							iAs3+
6732	SRPK1						Se
6738	TROVE2						Se
6741	SSB							iAs3+
6742	SSBP1				Hg
6746	SSR2				Hg
6749	SSRP1						Se
6753	SSTR3				Hg
6764	ST5						Se
6767	ST13						Se
6768	ST14						Se
6770	STAR	Cd
6772	STAT1	Cd	Cr			Ni		iAs3+
6774	STAT3	Cd	Cr				Se	iAs3+
6775	STAT4					Ni			PHT
6776	STAT5A					Ni
6778	STAT6			Pb
6786	STIM1			Pb
6787	NEK4					Ni		iAs3+
6790	AURKA					Ni		iAs3+
6794	STK11						Se
6817	SULT1A1								PHT
6822	SULT2A1							iAs3+	PHT
6829	SUPT5H						Se
6837	MED22					Ni
6846	XCL2							iAs3+
6861	SYT5							iAs3+
6862	T							iAs3+
6863	TAC1				Hg			iAs3+
6866	TAC3					Ni
6867	TACC1			Pb
6869	TACR1							iAs3+
6873	TAF2						Se
6874	TAF4							iAs3+
6876	TAGLN							iAs3+
6879	TAF7		Cr
6880	TAF9							iAs3+
6881	TAF10						Se
6885	MAP3K7						Se
6888	TALDO1						Se
6890	TAP1						Se
6892	TAPBP						Se	iAs3+
6895	TARBP2						Se
6905	TBCE	Cd						iAs3+
6907	TBL1X						Se
6915	TBXA2R			Pb
6919	TCEA2						Se
6924	TCEB3						Se
6925	TCF4					Ni
6927	HNF1A				Hg
6929	TCF3				Hg
6932	TCF7							iAs3+
6934	TCF7L2						Se
6935	ZEB1						Se	iAs3+
6938	TCF12						Se	iAs3+
6939	TCF15			Pb				iAs3+
6948	TCN2							iAs3+
6950	TCP1						Se
6992	PPP1R11			Pb
6993	DYNLT1							iAs3+
6997	TDGF1							iAs3+
7001	PRDX2			Pb			Se	iAs3+
7005	TEAD3						Se
7006	TEC					Ni
7011	TEP1						Se
7013	TERF1						Se
7014	TERF2			Pb
7015	TERT	Cd					Se	iAs3+
7018	TF							iAs3+
7019	TFAM						Se	iAs3+
7020	TFAP2A					Ni
7023	TFAP4							iAs3+
7025	NR2F1							iAs3+
7027	TFDP1							iAs3+
7030	TFE3					Ni
7031	TFF1							iAs3+
7033	TFF3							iAs3+
7035	TFPI							iAs3+
7037	TFRC							iAs3+
7039	TGFA					Ni		iAs3+	PHT
7040	TGFB1					Ni	Se	iAs3+	PHT
7042	TGFB2	Cd			Hg			iAs3+	PHT
7043	TGFB3							iAs3+
7045	TGFBI			Pb
7048	TGFBR2							iAs3+
7049	TGFBR3						Se
7051	TGM1							iAs3+
7054	TH					Ni	Se	iAs3+
7056	THBD						Se
7057	THBS1					Ni		iAs3+
7067	THRA						Se	iAs3+
7068	THRB						Se
7071	KLF10		Cr			Ni
7072	TIA1						Se	iAs3+
7074	TIAM1					Ni
7076	TIMP1		Cr			Ni	Se		PHT
7077	TIMP2						Se
7078	TIMP3					Ni	Se	iAs3+
7079	TIMP4						Se
7082	TJP1						Se
7083	TK1							iAs3+
7084	TK2				Hg
7086	TKT						Se
7089	TLE2						Se
7094	TLN1		Cr				Se
7098	TLR3							iAs3+
7102	TSPAN7				Hg	Ni		iAs3+
7106	TSPAN4							iAs3+
7107	GPR137B						Se
7110	TMF1				Hg		Se
7112	TMPO							iAs3+
7113	TMPRSS2						Se
7114	TMSB4X	Cd						iAs3+
7122	CLDN5						Se
7123	CLEC3B						Se
7124	TNF	Cd	Cr	Pb		Ni	Se	iAs3+
7127	TNFAIP2	Cd				Ni	Se	iAs3+
7128	TNFAIP3	Cd	Cr		Hg	Ni
7130	TNFAIP6						Se	iAs3+
7132	TNFRSF1A							iAs3+
7133	TNFRSF1B	Cd				Ni		iAs3+
[truncated: 2,569 more rows]
