# Supplementary material for: Systems Biology and Birth Defects Prevention: Blockade of the Glucocorticoid Receptor Prevents Arsenic-Induced Birth Defects
Source: Environ Health Perspect. 2013 Jan 3;121(3):332–8. doi: 10.1289/ehp.1205659 (PMC3616967; doi:10.1289/ehp.1205659)
Supplement: (74 KB) XLS [file ehp.1205659.s003.xlsx]

## Sheet: Sheet1
Supplemental Material, Table S5:
The genes that were identified as metal-associated and involved in development .
Entrez Gene ID	Gene Symbol	Cadmium chloride	Chromium	Lead	Mercury	Nickel	Selenium	Sodium arsenite	Phenytoin
19	ABCA1		Cr					iAs3+	PHT
21	ABCA3							iAs3+
25	ABL1				Hg			iAs3+
29	ABR						Se	iAs3+
30	ACAA1	Cd
33	ACADL			Pb
35	ACADS						Se
43	ACHE	Cd	Cr	Pb		Ni	Se	iAs3+	PHT
58	ACTA1	Cd
70	ACTC1					Ni		iAs3+
72	ACTG2					Ni
87	ACTN1						Se	iAs3+
100	ADA							iAs3+
112	ADCY6						Se
133	ADM		Cr		Hg	Ni
134	ADORA1			Pb
135	ADORA2A					Ni
136	ADORA2B					Ni
142	PARP1	Cd					Se	iAs3+
150	ADRA2A					Ni
152	ADRA2C					Ni	Se
154	ADRB2					Ni
156	ADRBK1					Ni
177	AGER							iAs3+
183	AGT	Cd
190	NR0B1			Pb
196	AHR		Cr	Pb	Hg			iAs3+	PHT
197	AHSG	Cd						iAs3+
207	AKT1	Cd	Cr				Se	iAs3+
208	AKT2				Hg			iAs3+
210	ALAD			Pb
213	ALB	Cd		Pb				iAs3+
216	ALDH1A1							iAs3+
220	ALDH1A3							iAs3+
224	ALDH3A2			Pb
226	ALDOA					Ni	Se	iAs3+
246	ALOX15						Se
249	ALPL		Cr
265	AMELX							iAs3+
269	AMHR2							iAs3+
274	BIN1						Se
284	ANGPT1						Se	iAs3+
324	APC						Se
329	BIRC2	Cd				Ni	Se	iAs3+
330	BIRC3	Cd			Hg
332	BIRC5					Ni	Se	iAs3+
334	APLP2			Pb			Se
335	APOA1		Cr					iAs3+	PHT
338	APOB						Se	iAs3+
348	APOE					Ni	Se	iAs3+	PHT
351	APP			Pb		Ni	Se	iAs3+
354	KLK3						Se
355	FAS						Se	iAs3+
356	FASLG							iAs3+
367	AR	Cd					Se		PHT
369	ARAF			Pb			Se	iAs3+
374	AREG							iAs3+
387	RHOA								PHT
405	ARNT				Hg
427	ASAH1					Ni		iAs3+
435	ASL						Se
444	ASPH		Cr
445	ASS1						Se	iAs3+
467	ATF3	Cd				Ni		iAs3+
468	ATF4	Cd			Hg		Se	iAs3+
472	ATM					Ni		iAs3+
476	ATP1A1	Cd
487	ATP2A1	Cd
545	ATR		Cr
546	ATRX						Se
572	BAD				Hg
578	BAK1							iAs3+
581	BAX						Se	iAs3+
595	CCND1						Se	iAs3+	PHT
596	BCL2						Se	iAs3+	PHT
598	BCL2L1						Se	iAs3+
602	BCL3						Se	iAs3+
627	BDNF				Hg			iAs3+
637	BID	Cd					Se
641	BLM			Pb
648	BMI1							iAs3+
650	BMP2	Cd						iAs3+
652	BMP4	Cd						iAs3+	PHT
653	BMP5							iAs3+
654	BMP6					Ni
659	BMPR2	Cd			Hg			iAs3+
664	BNIP3	Cd
673	BRAF				Hg			iAs3+
675	BRCA2							iAs3+
688	KLF5							iAs3+
701	BUB1B					Ni
718	C3							iAs3+
726	CAPN5								PHT
760	CA2					Ni		iAs3+
761	CA3				Hg		Se
771	CA12			Pb
780	DDR1							iAs3+
800	CALD1			Pb			Se
831	CAST							iAs3+
834	CASP1							iAs3+
835	CASP2							iAs3+
836	CASP3	Cd					Se	iAs3+
840	CASP7	Cd						iAs3+
841	CASP8	Cd					Se	iAs3+
842	CASP9	Cd	Cr				Se	iAs3+
847	CAT	Cd	Cr	Pb			Se	iAs3+
857	CAV1		Cr					iAs3+
859	CAV3		Cr					iAs3+
864	RUNX3						Se
890	CCNA2	Cd						iAs3+
892	CCNC						Se	iAs3+
894	CCND2						Se	iAs3+
896	CCND3							iAs3+
899	CCNF							iAs3+
928	CD9			Pb
948	CD36	Cd				Ni		iAs3+
949	SCARB1				Hg				PHT
960	CD44						Se
977	CD151	Cd						iAs3+
999	CDH1					Ni		iAs3+
1001	CDH3						Se
1003	CDH5							iAs3+
1019	CDK4			Pb			Se	iAs3+
1020	CDK5							iAs3+
1026	CDKN1A	Cd	Cr			Ni	Se	iAs3+	PHT
1027	CDKN1B	Cd						iAs3+
1028	CDKN1C						Se	iAs3+
1029	CDKN2A	Cd	Cr					iAs3+
1050	CEBPA	Cd						iAs3+
1051	CEBPB	Cd						iAs3+
1072	CFL1	Cd
1073	CFL2							iAs3+
1075	CTSC					Ni		iAs3+
1080	CFTR				Hg			iAs3+
1113	CHGA					Ni
1128	CHRM1					Ni
1137	CHRNA4					Ni	Se
1145	CHRNE						Se
1147	CHUK	Cd						iAs3+
1186	CLCN7							iAs3+
1191	CLU						Se	iAs3+
1200	TPP1			Pb			Se	iAs3+
1201	CLN3						Se
1205	CLN6			Pb
1231	CCR2				Hg
1235	CCR6					Ni
1236	CCR7					Ni		iAs3+
1244	ABCC2						Se	iAs3+	PHT
1264	CNN1							iAs3+
1269	CNR2							iAs3+
1270	CNTF	Cd
1277	COL1A1	Cd						iAs3+	PHT
1278	COL1A2							iAs3+
1281	COL3A1							iAs3+
1282	COL4A1							iAs3+
1285	COL4A3				Hg		Se
1312	COMT					Ni
1316	KLF6					Ni	Se
1326	MAP3K8						Se
1356	CP							iAs3+
1382	CRABP2						Se	iAs3+
1385	CREB1						Se	iAs3+
1386	ATF2							iAs3+
1387	CREBBP						Se	iAs3+
1390	CREM					Ni		iAs3+
1394	CRHR1			Pb
1409	CRYAA		Cr		Hg
1410	CRYAB	Cd
1413	CRYBA4	Cd
1432	MAPK14	Cd	Cr			Ni		iAs3+
1435	CSF1						Se	iAs3+
1436	CSF1R							iAs3+
1437	CSF2							iAs3+
1439	CSF2RB							iAs3+
1454	CSNK1E						Se
1459	CSNK2A2			Pb				iAs3+
1462	VCAN							iAs3+
1464	CSPG4						Se
1471	CST3						Se
1487	CTBP1				Hg		Se
1488	CTBP2						Se
1490	CTGF							iAs3+
1491	CTH							iAs3+
1497	CTNS			Pb
1499	CTNNB1							iAs3+
1508	CTSB					Ni	Se		PHT
1509	CTSD							iAs3+
1512	CTSH							iAs3+
1514	CTSL1					Ni			PHT
1515	CTSL2							iAs3+
1535	CYBA							iAs3+
1544	CYP1A2							iAs3+
1545	CYP1B1	Cd				Ni		iAs3+
1581	CYP7A1			Pb
1582	CYP8B1						Se
1583	CYP11A1	Cd
1584	CYP11B1	Cd
1588	CYP19A1							iAs3+
1600	DAB1				Hg	Ni
1601	DAB2	Cd						iAs3+
1604	CD55							iAs3+
1638	DCT					Ni
1649	DDIT3			Pb		Ni		iAs3+
1674	DES						Se
1717	DHCR7						Se
1718	DHCR24						Se
1719	DHFR							iAs3+
1728	NQO1	Cd	Cr	Pb	Hg	Ni	Se	iAs3+
1734	DIO2						Se
1736	DKC1					Ni
1738	DLD	Cd
1739	DLG1						Se
1746	DLX2							iAs3+
1778	DYNC1H1						Se
1786	DNMT1		Cr				Se	iAs3+
1788	DNMT3A							iAs3+
1789	DNMT3B							iAs3+
1803	DPP4					Ni
1813	DRD2							iAs3+
1824	DSC2						Se
1827	RCAN1			Pb		Ni
1829	DSG2					Ni
1832	DSP							iAs3+
1839	HBEGF							iAs3+
1843	DUSP1					Ni		iAs3+
1855	DVL1					Ni
1869	E2F1						Se	iAs3+
1874	E2F4						Se	iAs3+
1876	E2F6						Se
1889	ECE1					Ni
1890	TYMP						Se
1901	S1PR1							iAs3+
1906	EDN1			Pb
1908	EDN3			Pb
1909	EDNRA						Se
1910	EDNRB		Cr					iAs3+
1947	EFNB1				Hg			iAs3+
1948	EFNB2							iAs3+
1949	EFNB3							iAs3+
1950	EGF						Se
1956	EGFR			Pb		Ni	Se	iAs3+
1958	EGR1					Ni	Se	iAs3+
1967	EIF2B1			Pb
1969	EPHA2					Ni		iAs3+
1982	EIF4G2							iAs3+
1991	ELANE	Cd
2006	ELN					Ni		iAs3+
2012	EMP1							iAs3+
2013	EMP2						Se
2014	EMP3						Se
2018	EMX2				Hg				PHT
2019	EN1				Hg
2022	ENG						Se
2026	ENO2						Se	iAs3+
2026	ENO2						Se	iAs3+
2033	EP300							iAs3+
2034	EPAS1							iAs3+
2050	EPHB4							iAs3+
2055	CLN8			Pb				iAs3+
2064	ERBB2			Pb			Se	iAs3+
2065	ERBB3	Cd						iAs3+
2066	ERBB4							iAs3+
2067	ERCC1						Se	iAs3+
2068	ERCC2	Cd		Pb				iAs3+
2069	EREG							iAs3+
2073	ERCC5	Cd						iAs3+
2074	ERCC6							iAs3+
2099	ESR1	Cd						iAs3+	PHT
2100	ESR2				Hg
2114	ETS2	Cd			Hg	Ni		iAs3+
2121	EVC						Se
2131	EXT1						Se	iAs3+
2132	EXT2						Se
2149	F2R						Se	iAs3+
2159	F10				Hg
2162	F13A1					Ni
2168	FABP1		Cr
2170	FABP3		Cr				Se
2171	FABP5	Cd				Ni		iAs3+
2173	FABP7				Hg
2177	FANCD2		Cr
2185	PTK2B			Pb				iAs3+
2186	BPTF						Se
2189	FANCG		Cr					iAs3+
2192	FBLN1						Se	iAs3+
2200	FBN1			Pb				iAs3+
2222	FDFT1			Pb			Se
2224	FDPS					Ni
2235	FECH						Se
2246	FGF1					Ni
2247	FGF2				Hg	Ni		iAs3+
2260	FGFR1	Cd					Se	iAs3+
2263	FGFR2					Ni		iAs3+	PHT
2264	FGFR4					Ni		iAs3+
2266	FGG						Se
2271	FH			Pb				iAs3+
2280	FKBP1A						Se
2281	FKBP1B					Ni
2288	FKBP4							iAs3+
2295	FOXF2						Se
2299	FOXI1				Hg
2303	FOXC2					Ni
2308	FOXO1							iAs3+
2309	FOXO3						Se	iAs3+
2312	FLG							iAs3+
2313	FLI1							iAs3+
2316	FLNA						Se
2317	FLNB				Hg
2319	FLOT2						Se
2321	FLT1							iAs3+
2322	FLT3							iAs3+
2335	FN1			Pb	Hg			iAs3+
2353	FOS				Hg				PHT
2354	FOSB							iAs3+
2355	FOSL2					Ni		iAs3+
2488	FSHB							iAs3+
2534	FYN					Ni		iAs3+
2538	G6PC	Cd
2571	GAD1							iAs3+
2586	GAL			Pb
2592	GALT			Pb
2596	GAP43					Ni		iAs3+
2619	GAS1					Ni
2624	GATA2							iAs3+
2625	GATA3							iAs3+
2626	GATA4							iAs3+
2627	GATA6	Cd						iAs3+
2638	GC							iAs3+
2648	KAT2A							iAs3+
2651	GCNT2							iAs3+
2661	GDF9							iAs3+
2668	GDNF							iAs3+
2670	GFAP						Se	iAs3+
2675	GFRA2					Ni
2677	GGCX		Cr			Ni
2678	GGT1		Cr		Hg		Se
2688	GH1	Cd
2690	GHR							iAs3+
2697	GJA1							iAs3+
2717	GLA				Hg	Ni
2735	GLI1	Cd						iAs3+
2736	GLI2						Se	iAs3+
2737	GLI3							iAs3+
2760	GM2A					Ni		iAs3+
2768	GNA12							iAs3+
2771	GNAI2						Se	iAs3+
2778	GNAS			Pb			Se
2779	GNAT1			Pb
2796	GNRH1				Hg	Ni
2799	GNS						Se	iAs3+
2810	SFN					Ni		iAs3+
2817	GPC1			Pb
2819	GPD1					Ni
2876	GPX1	Cd	Cr			Ni	Se	iAs3+
2878	GPX3					Ni	Se	iAs3+
2885	GRB2							iAs3+
2903	GRIN2A							iAs3+
2904	GRIN2B					Ni
2905	GRIN2C					Ni
2908	NR3C1			Pb			Se	iAs3+	PHT
2909	ARHGAP35							iAs3+
2921	CXCL3							iAs3+
2932	GSK3B						Se
2934	GSN	Cd			Hg		Se	iAs3+
2990	GUSB								PHT
3030	HADHA			Pb			Se
3032	HADHB			Pb
3037	HAS2							iAs3+
3043	HBB	Cd		Pb				iAs3+
3055	HCK	Cd						iAs3+
3065	HDAC1		Cr
3066	HDAC2							iAs3+
3068	HDGF	Cd				Ni	Se
3073	HEXA							iAs3+
3082	HGF							iAs3+
3091	HIF1A		Cr			Ni		iAs3+
3092	HIP1					Ni
3107	HLA-C						Se
3119	HLA-DQB1						Se
3122	HLA-DRA						Se
3123	HLA-DRB1			Pb
3125	HLADRB3						Se
3156	HMGCR	Cd	Cr				Se	iAs3+
3162	HMOX1	Cd	Cr	Pb	Hg	Ni	Se	iAs3+
3163	HMOX2							iAs3+
3164	NR4A1					Ni		iAs3+
3170	FOXA2							iAs3+
3172	HNF4A			Pb				iAs3+
3199	HOXA2								PHT
3202	HOXA5							iAs3+
3206	HOXA10							iAs3+
3214	HOXB4				Hg
3229	HOXC13							iAs3+
3265	HRAS			Pb	Hg		Se	iAs3+
3274	HRH2							iAs3+
3275	PRMT2						Se
3280	HES1						Se	iAs3+
3290	HSD11B1							iAs3+
3291	HSD11B2	Cd					Se	iAs3+
3295	HSD17B4			Pb
3297	HSF1				Hg			iAs3+
3303	HSPA1A	Cd		Pb	Hg	Ni	Se	iAs3+
3304	HSPA1B	Cd		Pb	Hg	Ni	Se	iAs3+
3309	HSPA5	Cd			Hg
3315	HSPB1	Cd					Se
3316	HSPB2						Se
3326	HSP90AB1						Se	iAs3+
3356	HTR2A					Ni
3359	HTR3A					Ni		iAs3+
3373	HYAL1							iAs3+
3383	ICAM1		Cr			Ni		iAs3+
3397	ID1	Cd					Se	iAs3+
3398	ID2	Cd				Ni	Se	iAs3+
3399	ID3							iAs3+
3423	IDS							iAs3+
3425	IDUA						Se
3458	IFNG	Cd		Pb			Se	iAs3+	PHT
3479	IGF1							iAs3+
3480	IGF1R							iAs3+
3481	IGF2							iAs3+	PHT
3482	IGF2R	Cd					Se	iAs3+
3484	IGFBP1							iAs3+
3486	IGFBP3						Se
3488	IGFBP5	Cd						iAs3+
3491	CYR61							iAs3+
3500	IGHG1			Pb
3549	IHH								PHT
3551	IKBKB						Se
3552	IL1A							iAs3+
3553	IL1B			Pb		Ni	Se	iAs3+	PHT
3557	IL1RN					Ni		iAs3+
3559	IL2RA							iAs3+
3565	IL4		Cr				Se	iAs3+
3566	IL4R						Se
3569	IL6		Cr			Ni		iAs3+
3572	IL6ST						Se
3574	IL7							iAs3+
3575	IL7R					Ni
3576	IL8	Cd				Ni	Se	iAs3+
3586	IL10		Cr		Hg		Se
3589	IL11							iAs3+
3590	IL11RA							iAs3+
3596	IL13							iAs3+
3611	ILK	Cd					Se
3624	INHBA					Ni		iAs3+
3625	INHBB							iAs3+
3630	INS							iAs3+
3638	INSIG1							iAs3+
3642	INSM1					Ni
3643	INSR		Cr
3651	PDX1							iAs3+
3653	IPW							iAs3+
3673	ITGA2								PHT
3675	ITGA3						Se
3676	ITGA4							iAs3+
3685	ITGAV							iAs3+
3688	ITGB1								PHT
3690	ITGB3					Ni		iAs3+
3691	ITGB4	Cd				Ni		iAs3+
3725	JUN	Cd				Ni	Se	iAs3+	PHT
3726	JUNB	Cd						iAs3+
3728	JUP					Ni		iAs3+
3730	KAL1			Pb
3815	KIT							iAs3+
3827	KNG1							iAs3+
3832	KIF11							iAs3+
3845	KRAS							iAs3+
3848	KRT1				Hg			iAs3+
3849	KRT2							iAs3+
3852	KRT5							iAs3+
3853	KRT6A							iAs3+
3856	KRT8						Se	iAs3+
3858	KRT10							iAs3+
3860	KRT13							iAs3+
3861	KRT14							iAs3+
3866	KRT15							iAs3+
3868	KRT16	Cd		Pb				iAs3+
3872	KRT17						Se	iAs3+
3875	KRT18						Se	iAs3+
3880	KRT19						Se	iAs3+
3882	KRT32							iAs3+
3897	L1CAM							iAs3+
3909	LAMA3							iAs3+
3914	LAMB3						Se	iAs3+
3915	LAMC1							iAs3+
3916	LAMP1						Se	iAs3+
3918	LAMC2					Ni
3930	LBR							iAs3+
3931	LCAT								PHT
3932	LCK		Cr
3934	LCN2	Cd				Ni
3949	LDLR						Se
3952	LEP		Cr				Se
3953	LEPR		Cr		Hg
3958	LGALS3					Ni
3972	LHB					Ni		iAs3+
3973	LHCGR	Cd
3976	LIF							iAs3+
3983	ABLIM1								PHT
3984	LIMK1							iAs3+
3988	LIPA				Hg	Ni
4000	LMNA				Hg		Se
4014	LOR							iAs3+
4049	LTA							iAs3+
4055	LTBR						Se
4061	LY6E						Se	iAs3+
4071	TM4SF1	Cd						iAs3+
4082	MARCKS					Ni	Se	iAs3+
4086	SMAD1							iAs3+
4087	SMAD2				Hg			iAs3+
4088	SMAD3							iAs3+
4089	SMAD4							iAs3+
4090	SMAD5							iAs3+
4091	SMAD6							iAs3+
4092	SMAD7							iAs3+
4094	MAF					Ni
4128	MAOA					Ni
4131	MAP1B								PHT
4137	MAPT					Ni
4151	MB							iAs3+
4166	CHST6						Se
4170	MCL1	Cd
4192	MDK						Se		PHT
4193	MDM2							iAs3+
4204	MECP2							iAs3+
4208	MEF2C							iAs3+
4217	MAP3K5						Se
4223	MEOX2				Hg
4233	MET							iAs3+
4237	MFAP2						Se
4247	MGAT2	Cd	Cr
4256	MGP	Cd					Se
4286	MITF					Ni
4292	MLH1							iAs3+
4306	NR3C2							iAs3+
4312	MMP1					Ni		iAs3+	PHT
4313	MMP2		Cr			Ni	Se	iAs3+	PHT
4314	MMP3					Ni			PHT
4318	MMP9	Cd					Se	iAs3+
4322	MMP13							iAs3+
4323	MMP14					Ni	Se	iAs3+
4331	MNAT1							iAs3+
4335	MNT							iAs3+
4338	MOCS2	Cd						iAs3+
4358	MPV17						Se
4436	MSH2	Cd						iAs3+
4486	MST1R					Ni
4487	MSX1							iAs3+
4494	MT1F					Ni
4520	MTF1				Hg		Se
4522	MTHFD1			Pb
4524	MTHFR							iAs3+
4594	MUT						Se
4603	MYBL1							iAs3+
4609	MYC	Cd			Hg	Ni	Se	iAs3+	PHT
4613	MYCN	Cd						iAs3+
4619	MYH1							iAs3+
4621	MYH3							iAs3+
4625	MYH7							iAs3+
4628	MYH10					Ni
4629	MYH11							iAs3+
4633	MYL2	Cd
4643	MYO1E					Ni
4646	MYO6						Se
4669	NAGLU						Se
4723	NDUFV1						Se
4724	NDUFS4						Se
4758	NEU1							iAs3+
4763	NF1							iAs3+
4771	NF2						Se
4776	NFATC4				Hg			iAs3+
4782	NFIC						Se	iAs3+
4784	NFIX	Cd						iAs3+
4790	NFKB1			Pb	Hg	Ni		iAs3+	PHT
4790	NFKB1			Pb	Hg	Ni		iAs3+	PHT
4790	NFKB1A			Pb	Hg	Ni		iAs3+	PHT
4791	NFKB2							iAs3+
4792	NFKBIA	Cd			Hg	Ni	Se	iAs3+
4803	NGF				Hg	Ni		iAs3+
4811	NID1							iAs3+
4838	NODAL							iAs3+
4842	NOS1	Cd						iAs3+
4843	NOS2	Cd				Ni	Se	iAs3+
4846	NOS3		Cr					iAs3+
4851	NOTCH1							iAs3+
4853	NOTCH2							iAs3+
4854	NOTCH3						Se
4908	NTF3								PHT
4909	NTF4					Ni
4914	NTRK1					Ni
4915	NTRK2					Ni
4916	NTRK3				Hg	Ni
4948	OCA2	Cd
4952	OCRL			Pb
5019	OXCT1					Ni
5045	FURIN		Cr		Hg	Ni
5048	PAFAH1B1						Se		PHT
5054	SERPINE1					Ni		iAs3+
5063	PAK3					Ni
5077	PAX3								PHT
5087	PBX1							iAs3+
5091	PC						Se	iAs3+
5111	PCNA	Cd					Se	iAs3+
5125	PCSK5						Se
5142	PDE4B					Ni
5151	PDE8A						Se
5154	PDGFA	Cd				Ni	Se	iAs3+
5155	PDGFB								PHT
5156	PDGFRA	Cd		Pb
5159	PDGFRB							iAs3+
5170	PDPK1						Se
5175	PECAM1							iAs3+
5176	SERPINF1	Cd					Se
5189	PEX1						Se
5191	PEX7						Se
5194	PEX13					Ni
5213	PFKM			Pb
5220	PGA3							iAs3+
5228	PGF		Cr					iAs3+
5241	PGR				Hg			iAs3+
5265	SERPINA1	Cd						iAs3+
5290	PIK3CA							iAs3+
5292	PIM1		Cr					iAs3+
5295	PIK3R1							iAs3+
5300	PIN1							iAs3+
5307	PITX1						Se
5310	PKD1						Se
5311	PKD2							iAs3+
5315	PKM2					Ni	Se	iAs3+
5327	PLAT					Ni		iAs3+
5328	PLAU	Cd						iAs3+
5329	PLAUR								PHT
5339	PLEC						Se
5340	PLG							iAs3+
5371	PML						Se	iAs3+
5447	POR						Se	iAs3+	PHT
5453	POU3F1			Pb					PHT
5460	POU5F1						Se	iAs3+
5465	PPARA	Cd	Cr
5468	PPARG					Ni	Se	iAs3+
5499	PPP1CA						Se
5562	PRKAA1							iAs3+
5575	PRKAR1B							iAs3+
5577	PRKAR2B							iAs3+
5578	PRKCA			Pb				iAs3+
5579	PRKCB			Pb			Se
5580	PRKCD							iAs3+
5581	PRKCE			Pb
5584	PRKCI			Pb			Se
5586	PKN2						Se
5589	PRKCSH							iAs3+
5590	PRKCZ							iAs3+
5594	MAPK1	Cd	Cr	Pb		Ni	Se	iAs3+	PHT
5595	MAPK3	Cd	Cr			Ni	Se	iAs3+	PHT
5598	MAPK7							iAs3+
5599	MAPK8	Cd	Cr				Se	iAs3+
5601	MAPK9	Cd	Cr				Se	iAs3+
5604	MAP2K1							iAs3+
5605	MAP2K2				Hg		Se	iAs3+
5606	MAP2K3						Se	iAs3+
5608	MAP2K6	Cd						iAs3+
5610	EIF2AK2						Se
5617	PRL								PHT
5621	PRNP	Cd				Ni		iAs3+
5625	PRODH							iAs3+
5649	RELN				Hg
5650	KLK7							iAs3+
5652	PRSS8						Se	iAs3+
5660	PSAP						Se
5663	PSEN1			Pb
5698	PSMB9							iAs3+
5727	PTCH1							iAs3+	PHT
5728	PTEN					Ni		iAs3+
5732	PTGER2					Ni
5739	PTGIR							iAs3+
5740	PTGIS							iAs3+
5743	PTGS2					Ni	Se	iAs3+
5747	PTK2			Pb		Ni		iAs3+
5781	PTPN11							iAs3+
5829	PXN							iAs3+
5862	RAB2A						Se
5864	RAB3A							iAs3+
5879	RAC1				Hg			iAs3+
5894	RAF1						Se	iAs3+
5914	RARA							iAs3+	PHT
5915	RARB								PHT
5916	RARG							iAs3+	PHT
5921	RASA1							iAs3+
5925	RB1							iAs3+
5933	RBL1							iAs3+
5934	RBL2							iAs3+
5947	RBP1	Cd
5948	RBP2								PHT
5950	RBP4	Cd
5970	RELA	Cd			Hg		Se	iAs3+	PHT
5979	RET	Cd						iAs3+
5987	TRIM27						Se
6001	RGS10			Pb
6004	RGS16					Ni
6015	RING1						Se
6091	ROBO1							iAs3+
6195	RPS6KA1						Se	iAs3+
6196	RPS6KA2						Se
6223	RPS19	Cd
6229	RPS24	Cd
6256	RXRA						Se	iAs3+
6277	S100A6						Se
6281	S100A10					Ni		iAs3+
6323	SCN1A								PHT
6326	SCN2A								PHT
6335	SCN9A						Se
6347	CCL2					Ni	Se	iAs3+	PHT
6357	CCL13					Ni
6376	CX3CL1		Cr
6387	CXCL12							iAs3+
6408	CSRB							iAs3+
6414	SEPP1						Se
6416	MAP2K4							iAs3+
6422	SFRP1	Cd			Hg
6423	SFRP2							iAs3+
6439	SFTPB		Cr			Ni
6440	SFTPC					Ni
6443	SGCB			Pb				iAs3+
6448	SGSH						Se	iAs3+
6452	SH3BP2			Pb	Hg
6462	SHBG							iAs3+
6464	SHC1				Hg
6469	SHH							iAs3+
6477	SIAH1						Se
6491	STIL							iAs3+
6497	SKI						Se
6502	SKP2					Ni
6505	SLC1A1						Se
6509	SLC1A4							iAs3+
6513	SLC2A1					Ni		iAs3+
6514	SLC2A2							iAs3+
6517	SLC2A4		Cr					iAs3+
6525	SMTN						Se
6532	SLC6A4					Ni
6548	SLC9A1	Cd						iAs3+
6573	SLC19A1						Se
6586	SLIT3				Hg
6594	SMARCA1							iAs3+
6597	SMARCA4						Se
6599	SMARCC1						Se
6604	SMARCD3						Se
6622	SNCA			Pb
6647	SOD1	Cd	Cr	Pb		Ni	Se	iAs3+
6648	SOD2	Cd	Cr	Pb		Ni	Se	iAs3+
6654	SOS1						Se
6657	SOX2						Se
6659	SOX4						Se	iAs3+
6662	SOX9						Se
6670	SP3							iAs3+	PHT
6678	SPARC	Cd						iAs3+
6692	SPINT1						Se
6696	SPP1	Cd			Hg	Ni	Se	iAs3+
6698	SPRR1A					Ni		iAs3+
6699	SPRR1B							iAs3+
6708	SPTA1					Ni
6711	SPTBN1				Hg
6714	SRC		Cr			Ni		iAs3+
6720	SREBF1						Se
6722	SRF				Hg			iAs3+
6753	SSTR3				Hg
6768	ST14						Se
6770	STAR	Cd
6774	STAT3	Cd	Cr				Se	iAs3+
6776	STAT5A	Cd				Ni
6778	STAT6			Pb
6794	STK11						Se
6862	T							iAs3+
6863	TAC1				Hg			iAs3+
6874	TAF4							iAs3+
6876	TAGLN							iAs3+
6881	TAF10						Se
6885	MAP3K7						Se
6924	TCEB3						Se
6925	TCF4					Ni
6927	HNF1A				Hg
6929	TCF3				Hg
6934	TCF7L2						Se
6935	ZEB1						Se	iAs3+
6938	TCF12						Se
6939	TCF15			Pb				iAs3+
6997	TDGF1							iAs3+
7001	PRDX2						Se	iAs3+
7013	TERF1						Se
7015	TERT	Cd					Se	iAs3+
7018	TF							iAs3+
7020	TFAP2A					Ni
7025	NR2F1							iAs3+
7027	TFDP1							iAs3+
7030	TFE3					Ni
7039	TGFA					Ni		iAs3+	PHT
7040	TGFB1					Ni	Se	iAs3+	PHT
7042	TGFB2	Cd			Hg			iAs3+	PHT
7043	TGFB3							iAs3+
7045	TGFBI			Pb
7048	TGFBR2							iAs3+
7049	TGFBR3						Se
7051	TGM1							iAs3+
7054	TH					Ni	Se	iAs3+
7057	THBS1					Ni		iAs3+
7067	THRA						Se	iAs3+
7068	THRB						Se
7076	TIMP1		Cr			Ni	Se		PHT
7077	TIMP2						Se
7078	TIMP3					Ni	Se	iAs3+
7089	TLE2						Se
7094	TLN1		Cr				Se
7098	TLR3							iAs3+
7102	TSPAN7				Hg	Ni		iAs3+
7124	TNF	Cd	Cr	Pb		Ni	Se	iAs3+
7128	TNFAIP3	Cd	Cr		Hg	Ni
7132	TNFRSF1A							iAs3+
7133	TNFRSF1B	Cd				Ni		iAs3+
7135	TNNI1							iAs3+
7157	TP53	Cd		Pb			Se	iAs3+	PHT
7168	TPM1	Cd	Cr
7168	TPM1	Cd	Cr
7168	TPM1	Cd	Cr
7168	TPM1	Cd	Cr
7169	TPM2						Se
7184	HSP90B1	Cd					Se	iAs3+
7187	TRAF3							iAs3+
7248	TSC1							iAs3+
7249	TSC2						Se	iAs3+
7262	PHLDA2					Ni		iAs3+
7274	TTPA		Cr
7276	TTR							iAs3+
7277	TUBA4A						Se
7278	TUBA3C						Se
7289	TULP3						Se
7295	TXN	Cd						iAs3+
7296	TXNRD1				Hg
7314	UBB					Ni
7317	UBA1						Se
7357	UGCG		Cr		Hg		Se
7376	NR1H2							iAs3+
7412	VCAM1							iAs3+
7414	VCL							iAs3+
7416	VDAC1	Cd
7421	VDR			Pb
7422	VEGFA		Cr			Ni		iAs3+
7423	VEGFB								PHT
7425	VGF						Se
7428	VHL					Ni		iAs3+
7430	EZR						Se	iAs3+
7432	VIP					Ni
7448	VTN				Hg
7450	VWF							iAs3+
7471	WNT1	Cd				Ni		iAs3+	PHT
7472	WNT2	Cd				Ni		iAs3+
7473	WNT3							iAs3+
7474	WNT5A					Ni		iAs3+
7475	WNT6					Ni
7481	WNT11					Ni		iAs3+
7482	WNT2B					Ni
7483	WNT9A					Ni
7484	WNT9B					Ni
7486	WRN		Cr					iAs3+
7490	WT1							iAs3+
7494	XBP1							iAs3+
7498	XDH	Cd		Pb
7507	XPA	Cd
7516	XRCC2							iAs3+
7531	YWHAE						Se	iAs3+
7593	MZF1						Se
7804	LRP8						Se
7812	CSDE1							iAs3+
7846	TUBA1A					Ni
7849	PAX8			Pb
7852	CXCR4	Cd				Ni		iAs3+
7855	FZD5					Ni
7903	ST8SIA4							iAs3+
7917	BAG6				Hg		Se
7942	TFEB						Se	iAs3+
8013	NR4A3							iAs3+
8031	NCOA4					Ni
8048	CSRP3							iAs3+
8061	FOSL1	Cd	Cr		Hg	Ni		iAs3+
8106	PABPN1			Pb
8214	DGCR6						Se
8243	SMC1A		Cr
8320	EOMES								PHT
8322	FZD4					Ni
8323	FZD6	Cd				Ni		iAs3+
8431	NR0B2		Cr	Pb		Ni
8450	CUL4B					Ni
8492	PRSS12								PHT
8516	ITGA8								PHT
8517	IKBKG							iAs3+
8518	IKBKAP				Hg
8522	GAS7							iAs3+
8531	CSDA						Se	iAs3+
8555	CDC14B						Se
8573	CASK			Pb
8600	TNFSF11							iAs3+
8626	TP63							iAs3+
8659	ALDH4A1						Se
8682	PEA15						Se
8714	ABCC3			Pb		Ni
8717	TRADD							iAs3+
8728	ADAM19							iAs3+
8743	TNFSF10	Cd			Hg		Se
8772	FADD						Se	iAs3+
8775	NAPA						Se
8795	TNFRSF10B						Se
8817	FGF18					Ni
8828	NRP2					Ni
8829	NRP1					Ni		iAs3+
8837	CFLAR					Ni		iAs3+
8851	CDK5R1				Hg
8856	NR1l2							iAs3+	PHT
8856	NR1I2							iAs3+	PHT
8870	IER3	Cd					Se	iAs3+
8874	ARHGEF7							iAs3+
8890	EIF2B4			Pb				iAs3+
8912	CACNA1H					Ni
8929	PHOX2B				Hg
8945	BTRC			Pb
8976	WASL							iAs3+
9001	HAP1							iAs3+
9020	MAP3K14					Ni
9021	SOCS3					Ni
9026	HIP1R						Se
9031	BAZ1B						Se	iAs3+
9049	AIP						Se
9056	SLC7A7							iAs3+
9093	DNAJA3						Se	iAs3+
9131	AIFM1	Cd
9133	CCNB2		Cr		Hg	Ni		iAs3+
9232	PTTG1	Cd	Cr		Hg	Ni		iAs3+
9245	GCNT3					Ni
9314	KLF4					Ni		iAs3+
9353	SLIT2						Se
9380	GRHPR	Cd		Pb
9394	HS6ST1			Pb
9401	RECQL4			Pb
9429	ABCG2	Cd			Hg
9456	HOMER1						Se	iAs3+
9469	CHST3		Cr				Se
9510	ADAMTS1							iAs3+
9536	PTGES						Se
9547	CXCL14							iAs3+
9600	PITPNM1						Se
9611	NCOR1							iAs3+
9611	NCOR1							iAs3+
9618	TRAF4						Se	iAs3+
9619	ABCG1				Hg				PHT
9723	SEMA3E							iAs3+
9734	HDAC9							iAs3+
9759	HDAC4							iAs3+
9760	TOX					Ni
9820	CUL7						Se
9839	ZEB2							iAs3+
9863	MAGI2						Se
9970	NR1l3							iAs3+	PHT
9970	NR1I3							iAs3+	PHT
9997	SCO2						Se
10018	BCL2L11				Hg		Se	iAs3+
10062	NR1H3							iAs3+
10087	COL4A3BP						Se
10157	AASS						Se
10159	ATP6AP2			Pb
10163	WASF2						Se
10195	ALG3						Se
10203	CALCRL					Ni
10243	GPHN							iAs3+
10253	SPRY2							iAs3+
10265	IRX5					Ni
10298	PAK4						Se
10312	TCIRG1							iAs3+
10365	KLF2				Hg			iAs3+
10381	TUBB3							iAs3+
10382	TUBB4						Se
10383	TUBB2A							iAs3+
10468	FST					Ni		iAs3+
10494	STK25							iAs3+
10498	CARM1							iAs3+
10499	NCOA2						Se	iAs3+
10512	SEMA3C							iAs3+
10516	FBLN5						Se
10521	DDX17						Se
10522	DEAF1					Ni
10555	AGPAT2						Se
10563	CXCL13							iAs3+
10577	NPC2	Cd						iAs3+
10587	TXNRD2				Hg		Se
10630	PDPN							iAs3+
10631	POSTN						Se
10682	EBP	Cd
10804	GJB6	Cd
10891	PPARGC1A							iAs3+
10908	PNPLA6						Se
11059	WWP1						Se
11136	SLC7A9	Cd
11140	CDC37			Pb
11167	FSTL1							iAs3+
11186	RASSF1						Se
11214	AKAP13						Se
11315	PARK7				Hg
22003	EG:22003	Cd
22829	NLGN4Y						Se
22943	DKK1					Ni
22954	TRIM32					Ni
23162	MAPK8IP3							iAs3+
23168	RTF1	Cd
23213	SULF1						Se
23309	SIN3B						Se
23314	SATB2			Pb
23371	TENC1						Se
23389	MED13L						Se
23405	DICER1						Se
23411	SIRT1					Ni	Se	iAs3+
23512	SUZ12						Se
23523	CABIN1						Se
23621	BACE1							iAs3+
23645	PPP1R15A				Hg
23654	PLXNB2								PHT
23663	UNC5B						Se
23705	CADM1				Hg
25833	POU2F3				Hg
25836	NIPBL						Se
25974	MMACHC	Cd						iAs3+
26277	TINF2			Pb				iAs3+
26353	HSPB8							iAs3+
26503	SLC17A5							iAs3+
26523	EIF2C1							iAs3+
26580	BSCL2						Se
26762	HAVCR1		Cr		Hg
27032	ATP2C1						Se
27115	PDE7B			Pb
27161	EIF2C2							iAs3+
27343	POLL						Se	iAs3+
27429	HTRA2	Cd						iAs3+
28893	O2	Cd
28996	HIPK2					Ni	Se
29108	PYCARD						Se
30008	EFEMP2						Se
30062	RAX							iAs3+
30816	ERVW1	Cd
50507	NOX4						Se	iAs3+
50674	NEUROG3							iAs3+
51053	GMNN						Se	iAs3+
51129	ANGPTL4							iAs3+
51185	CRBN						Se
51251	NT5C3			Pb		Ni
51330	TNFRSF12A					Ni	Se	iAs3+
51599	LSR						Se
51665	ASB1						Se
51738	GHRL							iAs3+
51778	MYOZ2							iAs3+
54205	CYCS	Cd
54345	SOX18				Hg
54361	WNT4					Ni
54487	DGCR8						Se
54567	DLL4							iAs3+
54583	EGLN1					Ni
54658	UGT1A1							iAs3+	PHT
54808	DYM						Se
54880	BCOR				Hg
55084	SOBP						Se
55505	NOP10						Se
55612	FERMT1						Se
55636	CHD7			Pb
55959	SULF2							iAs3+
56922	MCCC1						Se
57053	CHRNA10					Ni
57105	CYSLTR2			Pb
57493	HEG1							iAs3+
57560	IFT80			Pb
57761	TRIB3				Hg
59344	ALOXE3	Cd
64087	MCCC2			Pb
64092	SAMSN1					Ni
64324	NSD1							iAs3+
64344	HIF3A				Hg
64399	HHIP						Se
64419	MTMR14			Pb
64703	UBR1							iAs3+
64840	PORCN					Ni
65109	UPF3B	Cd					Se	iAs3+
78987	CRELD1						Se
79001	VKORC1						Se
79053	ALG8			Pb
79600	TCTN1						Se
79659	DYNC2H1							iAs3+
79796	ALG9						Se
79923	NANOG						Se	iAs3+
80055	PGAP1						Se
80184	CEP290						Se
80326	WNT10A					Ni
80326	WNT10A					Ni
80781	COL18A1						Se
81029	WNT5B						Se
81693	AMN			Pb
84159	ARID5B							iAs3+
84342	COG8						Se
84790	TUBA1C						Se
89780	WNT3A					Ni
91949	COG7						Se
113457	TUBA3D						Se
116085	SLC22A12	Cd
116444	GRIN3B					Ni
116484	EG:116484	Cd
200734	SPRED2			Pb
203068	TUBB						Se
406938	MIR146A			Pb
407006	MIR221			Pb				iAs3+
407006	PEX2			Pb				iAs3+
653361	NCF1							iAs3+
727738	AREGB							iAs3+
3094032	EPP2							iAs3+
