# Supplementary material for: Systems Biology and Birth Defects Prevention: Blockade of the Glucocorticoid Receptor Prevents Arsenic-Induced Birth Defects
Source: Environ Health Perspect. 2013 Jan 3;121(3):332–8. doi: 10.1289/ehp.1205659 (PMC3616967; doi:10.1289/ehp.1205659)
Supplement: (16 KB) XLS [file ehp.1205659.s004.xlsx]

## Sheet: Sheet1
Supplemental Material, Table S6:
p-values of the enrichment of the top five canonical pathways associated with each designated metal and phenytoin.
Top Five Canonical Pathways	Cadmium chloride	Chromium	Lead	Mercury	Nickel	Selenium	Sodium arsenite	Phenytoin
Glucocorticoid Receptor Signaling	1.58e-21	8.8e-11	6.65e-05	4.61e-12	1.86e-15	2.7e-23	1.91e-50	5.32e-17
Aryl Hydrocarbon Receptor Signaling	5.04e-17	6.26e-13	1.95e-07	1.51e-07	4.56e-12	1.95e-19	6.89e-40	3.82e-22
Apoptosis Signaling	7.99e-24	4.19e-05	1.41e-06	3.41e-09	2.7e-05	4.06e-21	4.38e-29	1.24e-07
Role of Bone Cells in Rheumatoid Arthritis	1.92e-22	9.3e-12	0.00257	4.93e-12	1.35e-32	1.12e-15	3.43e-44	5.58e-17
Acute Phase Response Signaling	1.22e-21	6.67e-12	9.48e-08	4.02e-10	1.12e-10	4.6e-16	5.49e-36	2.95e-09
Death Receptor Signaling	4.02e-21	0.00214	0.0529	2.93e-05	1.41e-05	2.9e-16	7.24e-20	0.00223
Molecular Mechanisms of Cancer	1.31e-20	2.15e-09	2.06e-07	4.61e-12	1.26e-13	2.7e-23	4.2e-62	5.19e-15
Pancreatic Adenocarcinoma Signaling	8.36e-14	2.75e-14	4.47e-06	8.77e-10	1.98e-08	1.79e-21	5.98e-50	3.27e-14
Hepatic Fibrosis/Hepatic Stellate Cell Activation	7.18e-11	8.12e-13	2.83e-05	2.21e-06	1.67e-17	5.16e-16	2.28e-48	9.72e-19
Hepatic Cholestasis	1.01e-08	2.45e-06	4e-12	0.0106	5.58e-08	5.16e-16	2.32e-18	1.79e-07
IL-8 Signaling	8.83e-07	2.02e-10	5.93e-11	1.06e-05	9.71e-08	1.32e-17	5.46e-34	6.52e-08
Renin-Angiotensin Signaling	9.35e-08	4.53e-07	7.94e-11	4.52e-06	2.57e-07	2.74e-11	6.54e-20	4.98e-07
Xenobiotic Metabolism Signaling	7.96e-07	0.000394	3.61e-10	6.92e-05	4.42e-07	1.15e-11	1.02e-17	3.99e-05
Role of Macrophages, Fibroblasts and Endothelial Cells in Rheumatoid Arthritis	1.39e-15	5.09e-10	3.03e-06	3.44e-12	1.11e-31	1.3e-16	2.63e-42	1.2e-14
Colorectal Cancer Metastasis Signaling	1.29e-14	2.8e-11	0.000204	1.93e-10	7.61e-30	6.64e-22	2.13e-40	1.03e-17
Human Embryonic Stem Cell Pluripotency	5.69e-08	43.8	0.221	7.54e-09	8.6e-26	7.21e-06	1.61e-26	1.82e-06
Ovarian Cancer Signaling	5.96e-08	1.02e-07	0.00145	1.6e-05	7.91e-22	1.35e-13	3.1e-32	1.14e-07
Thyroid Cancer Signaling	6.11e-05	0.0156	0.00263	9.32e-14	1.11e-11	3.09e-08	2.82e-15	3.65e-08
PI3K/AKT Signaling	2.85e-06	0.000167	0.000914	6.44e-07	0.000212	3.32e-21	1.71e-28	1.05e-10
HIF-1 Alpha Signaling	NS	1.93e-14	NS	NS	NS	NS	NS	NS
Cholecystokinin/Gastrin-mediated Signaling	NS	NS	3.43e-11	NS	NS	NS	NS	NS
Dendritic Cell Maturation	NS	4.01e-12	NS	NS	NS	NS	NS	NS
[Note: NS indicates: Pathways is not significantly associated with the designated metal or phenytoin]
